# Supplementary material for: Polyketide synthase-based controlled synthesis of polycyclopropanated fuel molecules
Source: Nat Commun. 2026 May 27;17:6904. doi: 10.1038/s41467-026-73172-3 (PMC13389473; doi:10.1038/s41467-026-73172-3)
Supplement: Supplementary file 3 — Supplementary Data 1 [file 41467_2026_73172_MOESM3_ESM.xlsx]

## Sheet: Supplementary Data 1
Molecule	Melting point, oC	Reference
	5.5	3
	4.4	3
	10	3
	-59.5	3
	-41.1	3
	-29.45	3
	-38	4
	-20	4
	-22	5
	-32	5
	-24	5
	-28	6
	15	6
	15	6
	-53	7
	-53	7
	-41	7
	-52	7
	-52	7
	-81	8
	-49	8
	-25	9
	-46	9
	-39.3	9
	-22	9
	-3	9
	-51	9
	-76	9
	-26.4	9
	-55	9
	-50.8	9
	-40	9
	-55	9
	-15	9
	-38.2	9
	-42.8	9
	-73	10
