# Supplementary material for: Polyketide synthase-based controlled synthesis of polycyclopropanated fuel molecules
Source: Nat Commun. 2026 May 27;17:6904. doi: 10.1038/s41467-026-73172-3 (PMC13389473; doi:10.1038/s41467-026-73172-3)
Supplement: Supplementary file 4 — Supplementary Data 2 [file 41467_2026_73172_MOESM4_ESM.xlsx]

## Sheet: Supplementary Data 2
Formula	Structure	ΔH combustion (kJ/mol)	ΔH vaporization (kJ/mol)	Molecular weight (g/mol)	Specific energy (MJ/kg)	Density (g/cc)	Energy density (MJ/L)	Melting pt. (oC)
Hydrocarbons
C15H22		-8893.39	65.257	202.328	43.9553	0.94256	41.4305	-32.24
C15H24		-9008.19	66.6785	204.343	44.0838	0.929888	40.9929	-41.53
C15H22		-8898.26	68.6177	202.328	43.9794	0.955087	42.0042	-26.2
C15H24		-9023.96	69.2414	204.343	44.1609	0.942379	41.6164	-28.56
C16H24		-9542.38	72.9049	216.354	44.1055	0.979509	43.2017	-14.05
C18H26		-10642	80.7081	242.39	43.9043	0.974297	42.7758	12.13
C18H28		-10758.1	82.3263	244.405	44.0174	0.963192	42.3973	-9
C18H26		-10647.1	84.586	242.39	43.9253	0.985396	43.2838	1.27
C18H28		-10772.9	85.3691	244.405	44.0782	0.974648	42.9607	-13.48
C19H28		-11297.4	89.2921	256.416	44.0589	1.00546	44.2993	30.35
C21H30		-12400.6	101.944	282.453	43.9033	1.00873	44.2864	14.08
C21H32		-12520.8	102.753	284.468	44.0149	0.999259	43.9823	29.8
C21H30		-12396.3	97.5334	282.453	43.8881	0.99941	43.8622	29.23
C21H32		-12513.9	100.853	284.468	43.9907	0.974625	42.8745	27.61
C22H32		-13045.3	106.929	296.479	44.0007	1.02607	45.1479	51.65
C10H16		-6054.31	46.0657	136.228	44.4424	0.851	37.8205	-51.91
C13H22		-7870.63	59.2909	178.306	44.1412	0.912	40.2568	-40.47
Carboxylic acids
C16H22O2		-8962.55	131.822	246.337	36.3833	1.16747	42.4765	103.18
C16H22O2		-8954.99	131.822	246.337	36.3526	1.16747	42.4406	83.35
C17H24O2		-9603.36	137.961	260.363	36.8846	1.18382	43.6646	112.71
C19H26O2		-10715.5	153.858	286.399	37.4146	1.17037	43.789	123.08
C19H26O2		-10735.1	153.858	286.399	37.4828	1.17037	43.8688	97.25
C20H28O2		-11382.3	159.966	300.425	37.8872	1.18355	44.8414	116.52
C26H34O2		-14310.3	113.85	381.05	37.5549	1.08892	40.8943	160.62
C20:CP6
Fuelimycin C
C27H36O2		-14917.4	117.176	395.173	37.749	1.05925	39.9854	147.99
C20:CP7
Fuelimycin B
C29H38O2		-15993.8	122.68	421.403	37.9537	1.08972	41.3588	152.46
C22:CP7
Fuelimycin A
