# Supplementary material for: Polyketide synthase-based controlled synthesis of polycyclopropanated fuel molecules
Source: Nat Commun. 2026 May 27;17:6904. doi: 10.1038/s41467-026-73172-3 (PMC13389473; doi:10.1038/s41467-026-73172-3)
Supplement: Supplementary file 5 — Supplementary Data 3 [file 41467_2026_73172_MOESM5_ESM.xlsx]

## Sheet: Sheet1
Class	Chemical Structure	Name	POP3.4 (PPPP)	KY4 (JJJP)	KY5 (LLLL)	KY16 (PLPP)
Class I		C22:CP7	+	-	-	-
		C20:CP7	+	-	-	?
		C20:CP6	+	-	-	?
		C18:CP6	+	-	-	?
		C18:CP5	+	-	-	?
		C16:CP6	+	-	-	?
Class II		C20:CP6	-	+	-	?
		C18:CP7	-	+	-	?
		C18:CP6	-	+	-	?
		C18:CP5	-	+	-	?
		C16:CP6	-	+	-	?
		C16:CP5	-	+	-	-
		C14:CP5	-	+	-	?
		C14:CP4	-	+	-	-
		C12:CP4	-	+	-	-
Class III		C24:CP11	-	-	+	-
		C22:CP10	-	-	+	-
		C20:CP9	-	-	+	+
		C18:CP8	-	-	+	+
		C16:CP7	-	+	+	+
		C14:CP6	-	+	-	+
		C12:CP5	-	-	-	+
