# Supplementary material for: Polyketide synthase-based controlled synthesis of polycyclopropanated fuel molecules
Source: Nat Commun. 2026 May 27;17:6904. doi: 10.1038/s41467-026-73172-3 (PMC13389473; doi:10.1038/s41467-026-73172-3)
Supplement: Supplementary file 6 — Supplementary Data 4 [file 41467_2026_73172_MOESM6_ESM.xlsx]

## Sheet: Supplementary Data 4
Strains and Plasmids	Description	Source or reference	Article ID	JBEI ID	JPUB ID
Plasmids
pPOP3.4		Cruz-Morales et al.
pSC		Zargar et al.
p41		Zargar et al.
pOSV809		Addgene plasmid 126602
pSC_pfl123_v3	pSC plasmid carrying PrpsL(RO)-pfl1-pfl2-pfl3 with TTA codons removed	This work		JBEI-258733	JPUB_027956
pOSV_pfl3_vCO	pOSV809 plasmid carrying Pgapdh(EL)-pfl3CO and hygromycin selection marker	This work		JBEI-258734	JPUB_027958
p41_pfl4_vRBS	p41 plasmid carrying Pgapdh(EL)-pfl4-R4-ORF.1973	This work		JBEI-258735	JPUB_027960
pSC_pfl1pfl2_vSA7	pSC plasmid carrying PrpsL(RO)-pfl1-SA31-pfl2-SA7	This work		JBEI-258736	JPUB_027964
pOSV_pfl3_vHyg	pOSV809 plasmid carrying Pgapdh(EL)-pfl3 and hygromycin selection marker	This work		JBEI-258737	JPUB_027962
p41_pfl4_v2	p41 plasmid carrying Pgapdh(EL)-pfl4-SA31-orf.1973	This work		JBEI-258738	JPUB_027963
p41_pfl2	p41 plasmid carrying Pgapdh(EL)-pfl2	This work		JBEI-258740	JPUB_027966
pPOP3.4_vTST	pPOP3.4 plasmid carrying a thiostrepton selection marker	This work		JBEI-258741	JPUB_027969
pSC_pfl1pfl4_vT7	pSC plasmid carrying PrpsL(RO)-pfl1-SA31-pfl4	This work		JBEI-258742	JPUB_027967
pOSV_jaw6	pOSV809 plasmid carrying Pgapdh(EL)-jaw6 and hygromycin selection marker	This work		JBEI-258743	JPUB_027971
pSC_JJJP	pSC plasmid carrying Pgapdh(EL)-jaw4-SA31-jaw5-SA7-jaw6-SA1-pfl4-PrpsL(RO)-ORF.1973	This work		JBEI-258744	JPUB_027973
pSC_JPJP	pSC plasmid carrying Pgapdh(EL)-jaw4-SA31-pfl2-SA7-jaw6-SA1-pfl4-PrpsL(RO)-ORF.1973	This work		JBEI-258745	JPUB_027975
pSC_JPPP	pSC plasmid carrying Pgapdh(EL)-jaw4-SA31-pfl2-SA7-pfl3-SA1-pfl4-PrpsL(RO)-ORF.1973	This work		JBEI-258746	JPUB_027977
pSC_PJJP	pSC plasmid carrying Pgapdh(EL)-pfl1-SA31-jaw5-SA7-jaw6-SA1-pfl4-PrpsL(RO)-ORF.1973	This work		JBEI-258747	JPUB_027979
pSC_PJPP	pSC plasmid carrying Pgapdh(EL)-pfl1-SA31-jaw5-SA7-pfl3-SA1-pfl4-PrpsL(RO)-ORF.1973	This work		JBEI-258748	JPUB_027981
pSC_PFPP	pSC plasmid carrying Pgapdh(EL)-pfl1-SA31-ferCP-SA7-pfl3-SA1-pfl4-PrpsL(RO)-ORF.1973	This work		JBEI-258749	JPUB_027983
pSC_PKPP	pSC plasmid carrying Pgapdh(EL)-pfl1-SA31-kleCP-SA7-pfl3-SA1-pfl4-PrpsL(RO)-ORF.1973	This work		JBEI-258750	JPUB_027985
pSC_PLPP	pSC plasmid carrying Pgapdh(EL)-pfl1-SA31-logCP-SA7-pfl3-SA1-pfl4-PrpsL(RO)-ORF.1973	This work		JBEI-258751	JPUB_027987
pSC_LLLL	pSC plasmid carrying Pgapdh(EL)-logPKS-SA31-logCP-SA7-logKR-SA1-logTE-PrpsL(RO)-ORF.1973	This work		JBEI-264416	JPUB_027991
pSC_JLJP	pSC plasmid carrying Pgapdh(EL)-jaw4-SA31-logCP-SA7-jaw6-SA1-pfl4-PrpsL(RO)-ORF.1973	This work		JBEI-264414	JPUB_027989
pSC_PPPL	pSC plasmid carrying Pgapdh(EL)-pfl1-SA31-pfl2-SA7-pfl3-SA1-logTE-PrpsL(RO)-ORF.1973	This work		JBEI-264419	JPUB_028026
pSC_P(L-L-P)PP	pSC plasmid carrying Pgapdh(EL)-pfl1-SA31-CP(L-L-P)-SA7-pfl3-SA1-pfl4-PrpsL(RO)-ORF.1973	This work		JBEI-264773	JPUB_027995
pSC_P(L-P-P)PP	pSC plasmid carrying Pgapdh(EL)-pfl1-SA31-CP(L-P-P)-SA7-pfl3-SA1-pfl4-PrpsL(RO)-ORF.1973	This work		JBEI-264775	JPUB_027997
pSC_P(P-P-L)PP	pSC plasmid carrying Pgapdh(EL)-pfl1-SA31-CP(P-P-L)-SA7-pfl3-SA1-pfl4-PrpsL(RO)-ORF.1973	This work		JBEI-264777	JPUB_028001
pSC_P(P-L-L)PP	pSC plasmid carrying Pgapdh(EL)-pfl1-SA31-CP(P-L-L)-SA7-pfl3-SA1-pfl4-PrpsL(RO)-ORF.1973	This work		JBEI-264779	JPUB_027999
Strains
S. albus J1074		ATCC
S. coelicolor M1152		ATCC
S. venezuelae ATCC 15439		ATCC
S. coelicolor POP3.4	S. coelicolor M1152 strain carrying pPOP3.4	Cruz-Morales et al.	POP3.4
S. coelicolor pfl123.v3	S. coelicolor M1152 strain carrying pSC_pfl123_v3	This work	KY2	JBEI-258752	JPUB_027955
S. coelicolor POP3.4-pfl3.vCO	S. coelicolor M1152 strain carrying pPOP3.4 and pOSV_pfl3_vCO	This work	KY7	JBEI-258753	JPUB_027957
S. coelicolor POP3.4-pfl4.vRBS	S. coelicolor M1152 strain carrying pPOP3.4 and p41_pfl_vRBS	This work	KY8	JBEI-258754	JPUB_027959
S. coelicolor 12.3.4.vSA7	S. coelicolor M1152 strain carrying pSC_pfl1pfl2_vSA7, pOSV_pfl3_vHyg and p41_pfl4_v2	This work	KY3	JBEI-258755	JPUB_027961
S. coelicolor 14.3.2.vT7	S. coelicolor M1152 strain carrying pSC_pfl1pfl4_vT7, pOSV_pfl3_vHyg and p41_pfl2	This work	KY6	JBEI-258756	JPUB_027965
S. venezuelae POP3.4	S. venezuelae ATCC 15439 carrying pPOP3.4_vTST	This work		JBEI-258757	JPUB_027968
S. coelicolor PPJP	S. coelicolor M1152 strain carrying pSC_pfl1pfl2_vSA7, pOSV_jaw6 and p41_pfl4_v2	This work	KY9	JBEI-258758	JPUB_027970
S. coelicolor JJJP	S. coelicolor M1152 strain carrying pSC_JJJP	This work	KY4	JBEI-258759	JPUB_027972
S. coelicolor JPJP	S. coelicolor M1152 strain carrying pSC_JPJP	This work	KY11	JBEI-258760	JPUB_027974
S. coelicolor JPPP	S. coelicolor M1152 strain carrying pSC_JPPP	This work	KY10	JBEI-258761	JPUB_027976
S. coelicolor PJJP	S. coelicolor M1152 strain carrying pSC_PJJP	This work	KY13	JBEI-258762	JPUB_027978
S. coelicolor PJPP	S. coelicolor M1152 strain carrying pSC_PJPP	This work	KY12	JBEI-258763	JPUB_027980
S. coelicolor PFPP	S. coelicolor M1152 strain carrying pSC_PFPP	This work	KY14	JBEI-258764	JPUB_027982
S. coelicolor PKPP	S. coelicolor M1152 strain carrying pSC_PKPP	This work	KY15	JBEI-258765	JPUB_027984
S. coelicolor PLPP	S. coelicolor M1152 strain carrying pSC_PLPP	This work	KY16	JBEI-258766	JPUB_027986
S. albus 12.3.4.vSA7	S. albus J1074 strain carrying pSC_pfl1pfl2_vSA7, pOSV_pfl3_vHyg and p41_pfl4_v2	This work	KY19	JBEI-264418	JPUB_027992
S. coelicolor LLLL	S. coelicolor M1152 strain carrying pSC_LLLL	This work	KY5	JBEI-264417	JPUB_027990
S. coelicolor JLJP	S. coelicolor M1152 strain carrying pSC_JLJP	This work	KY18	JBEI-264415	JPUB_027988
S. coelicolor PPPL	S. coelicolor M1152 strain carrying pSC_PPPL	This work	KY17	JBEI-264420	JPUB_027993
S. coelicolor P(L-L-P)PP	S. coelicolor M1152 strain carrying pSC_P(L-L-P)PP	This work	KY20	JBEI-264785	JPUB_028002
S. coelicolor P(L-P-P)PP	S. coelicolor M1152 strain carrying pSC_P(L-P-P)PP	This work	KY21	JBEI-264786	JPUB_028003
S. coelicolor P(P-L-L)PP	S. coelicolor M1152 strain carrying pSC_P(P-L-L)PP	This work	KY22	JBEI-264787	JPUB_028004
S. coelicolor P(P-P-L)PP	S. coelicolor M1152 strain carrying pSC_P(P-P-L)PP	This work	KY23	JBEI-264788	JPUB_028005
