# Supplementary material for: Polyketide synthase-based controlled synthesis of polycyclopropanated fuel molecules
Source: Nat Commun. 2026 May 27;17:6904. doi: 10.1038/s41467-026-73172-3 (PMC13389473; doi:10.1038/s41467-026-73172-3)
Supplement: Supplementary file 7 — Supplementary Data 5 [file 41467_2026_73172_MOESM7_ESM.xlsx]

## Sheet: Supplementary Data 5
Primer name	Sequence (5' to 3')
pSC_pfl123_0F	gtggtcacggggtcctaactagcataaccccttggggc
pSC_pfl123_0R	gcctgggacagccatttaccggctttcttcgtgttgaa
pfl123_WT_F	atggctgtcccaggccgcg
pfl123_WT_R	ggaccccgtgaccacggagcga
pfl123_V2_0F	agtgccgggcgttcgacgcgaaa
pfl123_V2_0R	tacatgctgtcgaggttggtggcgatgacct
pfl123_V2_1F	caacctcgacagcatgtacacggtcaccaagc
pfl123_V2_1R	gcatccatgccgacttctcctccaggc
pfl123_V2_2	aagtcggcatggatgctgagcccattgccCTGgtaggaatcgggtgcacgctccccggaa
pfl123_V2_3F	cacgctccccggaagggtgcac
pfl123_V2_3R	gaaggagacgtgcacgtcgggggaga
pfl123_V2_4	cgtgcacgtctccttctgcaagCTCgggctgttctcccgcgccgggcagtgccgggcgtt
pfl123_V3_0F	acaactacctcgacagccacctggcc
pfl123_V3_0R	tgaagctcataccactcagcgggctcg
pfl123_V3_1F	ctgagtggtatgagcttcaggcgtggttggac
pfl123_V3_1R	ctggcacttcccctctggtgggatctgc
pfl123_V3_2	agaggggaagtgccagcaatcgtgCTGacccccgacttcgtcaacaactacctcgacagc
pOSV_pfl3CO_1F	ATGGCCGACGACCTGCCCCT
pOSV_pfl3CO_1R	CACGACGAGGCCGCCCGAGA
pOSV_pfl3CO_0F	CGGCCTCGTCGTGtagctagcataaccccttgggg
pOSV_pfl3CO_0R	AGGTCGTCGGCCATgcgtatcccctttcagatactcg
p41_RBS_0F	ggcgacggcctgataactagcataaccccttggggc
p41_RBS_0R	gcgttcccggtCCATatggcgtatcccctttcagatac
p41_RBS_1F	atggaccgggaacgcgcgct
p41_RBS_1R	ccgttcccttcgctcgactcagccgagggccccgtgacc
p41_RBS_2F	gagcgaagggaacggcaatggacgagggcggcggagtt
p41_RBS_2R	tcaggccgtcgccaccgcga
pSC_gap_pfl12_0F	gcagtggcggatgagccgttcgcgccgccc
pSC_gap_pfl12_0R	ccgaaggagcagcttcccgggtgtct
pSC_gap_pfl12_1F	gctgctccttcggtcggacgtgc
pSC_gap_pfl12_1R	tcatccgccactgcccacccc
pSC_SA7_1F	ccgggaagctgctccttcggtcgg
pSC_SA7_1R	ggtccggtcacgagtccgtcggg
pSC_SA7_2F	actcgtgaccggacctctcc
pSC_SA7_2R	tcggcttaagcttcgcccttcgaatcgac
pSC_SA7_0F	gcgaagcttaagccgaacaggaagcacag
pSC_SA7_0R	gagcagcttcccgggtg
pOSV_pfl3_Hyg_3F	atggcggatgacctccccctggcg
pOSV_pfl3_Hyg_3R	gacgaccaggccgccggagac
pOSV_pfl3_Hyg_2F	ccaccgctgatgacatcagtc
pOSV_pfl3_Hyg_2R	ggaggtcatccgccatgcgtatcccctttcagatactcg
pOSV_pfl3_Hyg_1F	ttctccgctcatgagctcagg
pOSV_pfl3_Hyg_1R	atgtcatcagcggtggagtg
pOSV_pfl3_Hyg_0F	cggcctggtcgtctagctagcataaccccttggggcc
pOSV_pfl3_Hyg_0R	gctcatgagcggagaacgag
pfl4_PPT_V2_0F	cagctggaggaattgacatggacgagggcggcggagtt
pfl4_PPT_V2_0R	tgaggagaggtccggtcagccgagggccccgtgac
pfl4_PPT_V2_1F	ccggacctctcctcacgc
pfl4_PPT_V2_1R	gtcaattcctccagctgactacttg
p41_2_0F	cggatgaccggacctctcctcacg
p41_2_0R	gctggcatatggcgtatcccctttcagatact
p41_2_1F	tacgccatatgccagcaatcgtgttgac
p41_2_1R	aggtccggtcatccgccactgcccac
pSC_1_4_0F	cggctgagccgttcgcgccg
pSC_1_4_0R	agcatccatatggcgtatcccctttcagatact
pSC_1_4_1F	tacgccatatggatgctgagcc
pSC_1_4_1R	ccggtCCATgtcaattcctccagctgactacttg
pSC_1_4_2F	gaattgacATGGaccgggaacgcgcgc
pSC_1_4_2R	acggctcagccgagggccccgtgac
3.4TST_0F	gcgacggcctgataactagcataaccccttggggc
3.4TST_0R	ccgaaggagcagcagtactctgctgcaacgtgtg
3.4TST_1F	gctgctccttcggtcgg
3.4TST_1R	ccggtcacgagtccgtcg
3.4TST_2F	ggactcgtgaccggacct
3.4TST_2R	ttatcaggccgtcgccacc
pOSV_jaw6_0F	gggctggtcctctgactagcataaccccttggggc
pOSV_jaw6_0R	ggcgtccgccatgcgtatcccctttcagatactcg
pOSV_jaw6_1F	atggcggacgccctgccc
pOSV_jaw6_1R	tcagaggaccagccccccggag
JJJP_0F	tcctctgatagctcgtgaggctagctccgccg
JJJP_0R	cccagcgagtccatatggcgtatcccctttcagatactcgcactaagaattgc
JJJP_1F	atggactcgctggggcgcatcc
JJJP_1R	tcagccgtgttcggcgccttcg
JJJP_2F	ccgaacacggctgatccagagatgtccgg
JJJP_2R	cacgagctatcagaggaccagccccccgga
JPJP_0F	tcctctgatagctcgtgaggctagctccgccg
JPJP_0R	cgagtccatatggcgtatcccctttcagatactcgcactaagaattgc
JPJP_1F	tacgccatatggactcgctggggc
JPJP_1R	tctctggatcatccgccactgcccacccc
JPJP_2F	gcggatgatccagagatgtccggcgtgcg
JPJP_2R	cacgagctatcagaggaccagcccccc
JPPP_0F	ggttttttgttaagccgaacaggaagcacagctcct
JPPP_0R	cgagtccatatggcgtatcccctttcagatactcgcactaagaattgc
JPPP_1F	tacgccatatggactcgctggggc
JPPP_1R	tctctggatcatccgccactgcccacccc
JPPP_2F	gcggatgatccagagatgtccggcgt
JPPP_2R	ttcggcttaacaaaaaacccctcaagacccgtttagagg
PJJP_0F	tcctctgatagctcgtgaggctagctccgccg
PJJP_0R	gggctcagcatccatatggcgtatcccc
PJJP_1F	atggatgctgagcccattgccttggtagga
PJJP_1R	tcagccgtgttcggcgccttc
PJJP_2F	ccgaacacggctgatccagagatgtccgg
PJJP_2R	cacgagctatcagaggaccagccccccgga
PJPP_0F	gtcttgaggggttttttgttaagccgaacaggaagcacag
PJPP_0R	gggctcagcatccatatggcgtatcccc
PJPP_1F	atggatgctgagcccattgccttggtagga
PJPP_1R	tcagccgtgttcggcgccttcg
PJPP_2F	ccgaacacggctgatccagagatgtccggcgtgcgc
PJPP_2R	caaaaaacccctcaagacccgtttagaggcccca
MTswap_0F	tccagagatgtccggcgtgcgcg
MTswap_0R	gcgtacgtgtccaccccggtcac
MTswap_1F	ggtggacacgtacgcgggtgcttacg
MTswap_1R	gtcaattcctccagctgactacttgagtggaactcact
ferMT_2F	gtcagctggaggaattgacatgagcgtgatcgtcctgtcgccg
ferMT_2R	gccggacatctctggatcattgcccgcctctggaggct
kleMT_2F	gtcagctggaggaattgacatgctcgactccgccttcgtcaaggag
kleMT_2R	gccggacatctctggactacccgtgctccgcgcct
longMT_2F	gtcagctggaggaattgacatgctcgacgccggcttcgt
longMT_2R	gccggacatctctggatcacccacgtgcgggcgttgc
mstMT_2F	gtcagctggaggaattgacatgacccacccggccaatgtccg
mstMT_2R	gccggacatctctggatcacaccgccgtctgtcccgc
TEswap_0F	tgtgcccttgcccgtaccgacag
TEswap_0R	tacgccgctacgtcttccgtgccg
TEswap_1F	agacgtagcggcgtagcgagacac
TEswap_1R	aagcttaagccctccttgggccaaaggg
longTE_2F	caaggagggcttaagcttatgacgaccgaccacggcaccg
longTE_2R	tacgggcaagggcacatcaccggccggggctcct
newkle_F	gtcagctggaggaattgacatgc
newkle_R	gccggacatctctggactacc
newMTswap_0F	tccagagatgtccggcgt
newMTswap_0R	gcgtacgtgtccaccccg
LPKS_0F	gccggcgtgatgtgcccttgcccgtac
LPKS_0R	ccggtccatatggcgtatcccctttcagatact
LPKS_1F	tacgccatatggaccggcacgtctccatcgtgg
LPKS_1R	ggccgccctttcgcgcg
LPKS_2F	gcgaaagggcggccccccgacgtgcgccgg
LPKS_2R	cagccgccttcggtgggggcgatccagtggc
LPKS_3F	caccgaaggcggctgggacctcggc
LPKS_3R	gcacatcacgccggctccggctgc
LLLL_0F	TGGTGCACtagctcgtgaggctagctcc
LLLL_0R	ccggtccatatggcgtatcccctttcagatactc
LLLL_1F	tacgccatatggaccggcacgtctcc
LLLL_1R	aggtccggtcacgccggctccggctgc
LLLL_2F	ggcgtgaccggacctctcctcacgc
LLLL_2R	TCGGACATgcttcgcccttcgaatcga
LLLL_3F	gcgaagcATGTCCGAGCACCTGCCGCTGG
LLLL_3R	acgagctaGTGCACCAGGCCGCCGGAG
Cterm_0F	tggtcgtctagctcgtgagg
Cterm_0R	agcgtgcacccgattcc
Cterm_1F	aatcgggtgcacgctccccg
PPL_1R	taacgctcctcggcgaccagggcggaga
PPL_2F	cgccgaggagcgttacagggcgc
Cterm_2R	cacgagctagacgaccaggccgc
PLL_1R	cgcctcgtgccggaagccgcgttcgacc
PLL_2F	ttccggcacgaggcggccgactggcg
LPP_1R	gggcgtgtgggagaacccgcgctcgactgga
LPP_2F	ttctcccacacgcccgacgactggctgctga
LLP_1R	gttcctcggccagcagggcctgca
LLP_2F	tgctggccgaggaacgctaccgcga
