# Supplementary material for: Polyketide synthase-based controlled synthesis of polycyclopropanated fuel molecules
Source: Nat Commun. 2026 May 27;17:6904. doi: 10.1038/s41467-026-73172-3 (PMC13389473; doi:10.1038/s41467-026-73172-3)
Supplement: Supplementary file 8 — Supplementary Data 6 [file 41467_2026_73172_MOESM8_ESM.xlsx]

## Sheet: Supplementary Data 6
Gene name	Sequence (5' to 3')
pfl1 (pfl iPKS)	atggatgctgagcccattgccttggtaggaatcgggtgcacgctccccggaagggtgcacgggttgaacgatatacacacagttctgcgcgaagggcgggactgtgtggaggagatcccgtccagccggtgggacgtggacgaactctacgaccccgaccccctggccctgggcaagacctacgtccgccacggcggattcgtcgacgacgtcgatctcttcgacgcggcgttcttcgggatctcggacgccgaggcggcccgcatggatccgcagcagcgcctgctcctgcaaaccgtctggcacgccctggaacacgcggggcagaaccccgacgagatcagggggagcgacaccggcgtcttcctggcgatgatgaacagcaacaactacgccttc…
pfl2 (pflCP)	atgccagcaatcgtgttgacccccgacttcgtcaacaactacctcgacagccacctggccgaacgccaggtcaacaagatccagcacggcttcccgtcgccgcggttctggaacgagctctccgtgccgctcgacgagatcggcgaggaccgccgccgcctgagcgagacgcacaacgaatccccggtgttcctctacatcggcgtgccgtactgcatcaagaccgaccccggcaaatgcggttactgcctgttccccgtcgaggagttccagggcaacgccgcactggagaactactacggctacgtggaacgcgaagccgagatgtaccgggaacagatggagggcgtcctcctcgccggggcgtacttcggcgggggcacctcgaacctctaccgg…
pfl3 (pflKR)	atggcggatgacctccccctggcggggcgcggcgtcatcgtcacgggcggatcgcggggcatcggcgccgcggtcgtccgcctggcgctggcgcaaggcgccgacgtcgtgttcggctaccacagcggagaggaccgggcccgcgccctcgccgacgagctgcgcgccgcccaccccgggcagcgctgcacgccgctgtacgcgcacgtcgccgacgccggcgaggccgagcgcttcgccggcgcggccctggaccgcctggaccggttcgacgtgctcgtcaacaacgccggcgtcacgcgtgacaccctgttcgcccgcatggccccgcagcagtggcacgaggtcatcgccaccaacctcgacagcatgtacacggtcaccaagccgctgctgatg…
pfl4(pflTE)	atggggtccatggaccgggaacgcgcgcttctggacctgctcgatctcgcccccggtgggggaacccccggtcggggagagggggtccacttcgtcggacgccctcccctggagcagtccgtccccgtgtacggagggcatctggccgcccaggcgctggccgccgccggccgtacggtgcccgccgcgctgcccgcccactcggtgcactgctccttcctgcggcccaccctgccgagcgcgcccttcgagtaccgggtcgagaaggtgcggaacagcgcctccttcgccacgcgccgggtccacgcgacccagcacggcctggaggtgttcgacctgaccgcgtccttccaccggcccggcccgggcctggaccaccaggaccccatgccgcccgtc…
pfl3CO (pflKR)	ATGGCCGACGACCTGCCCCTGGCCGGGCGGGGGGTCATCGTCACGGGCGGGAGCCGCGGGATCGGGGCGGCGGTCGTGCGCCTGGCCCTGGCGCAGGGCGCGGACGTGGTGTTCGGCTACCACTCCGGCGAGGACCGGGCCCGCGCCCTGGCCGACGAACTGCGCGCCGCCCACCCGGGCCAGCGCTGCACCCCGCTCTACGCGCACGTGGCGGACGCGGGCGAGGCGGAACGGTTCGCCGGGGCCGCCCTCGACCGCCTGGACCGCTTCGACGTGCTGGTGAACAACGCGGGGGTCACGCGGGACACGCTGTTCGCCCGGATGGCGCCGCAGCAGTGGCACGAGGTCATCGCGACCAACCTGGACTCGATGTACACGGTCACGAAGCCGCTCCTGATG…
orf1973 (pptase)	atggacgagggcggcggagttccggggcgggccgaggcttcggtgcccaggatcctgggccgggacccgctgcccggcggctgggtccgcggcggcccgccccaggtgtggctgctgcggatcgccgaccacgcgcccgagccgcccgaggtgtacgagcggatcctggacgccgacgagcggggccgggccacggcgttcttccgcgacctccaccgggagcggtacaccgcggcccacctcgggctgcggcggctgctcggcgcttacctgggcaccggcccggcggacgtcgcgctgatccgcgagccgtgccccggctgcgggaagccgcacggccggcccgcggtcgccggggcgccgctgcacttcaacctctcgcacgcgggcgacctcgcg…
jaw4 (jaw iPKS)	atggactcgctggggcgcatccaccccgcgggcggggacgacgtccgccgccaccgccgccggcgcacccgccggaaccaccgccggagcatcccgctcgaaaccgagccgatcgccgtggtcggcgtgggctgcacgctgcccggcggggtgcacaacctggacgaagcgcgcgcggtgttcgaggaaggccgggactgcatccgcgagatcccccgggaccgctgggacgccgacgaatactaccaccccgacccgctggcggcggggcggacctacgtccggcacggcggcttcgtcgacgacatcgaccggttcgacgcgggcttcttcggcatctcggacatggaggcggcctacatggacccccagcagcggatgctcctccagaccgtctgg…
jaw5 (jawCP)	atgctggacagcgcgttcgtgaaggagtacctcgacacgcacctggaggaacggcaggtgaacaaggtccagcacgggttcccctcgccccgctactggaacgaactgacggtccccatggacgaaatcaccgaggaccggcgccgcctccagaaggacggccggcaggcgggggtctacctgtacatcggggtcccgtactgcatcaagacgacccccggcaagtgcggctactgcctgttcccggtcgaagaattccggggcaacgacgccctggaggactactacgggtacgtcgaacgcgaggccgagctgtaccgcgaacgctgggaaggctccgtgctcacgacggcctacttcgggggcggcacctcgaacctgtaccggccccacatgtac…
jaw6 (jawKR)	atggcggacgccctgcccctgtcggggcgcaagtgcgtcgtgaccggggggagccgggggatcggcgcggcggtcgtgcggatggtgctcgcccagggggccgacgtggcgttcggctaccaccacagctccgaccgggccgaggcgctgcgggacgaactccggaccgcctacccggaacagcgctgcaccgcgctcccgggggaagtgagcgacggggcgggggccgagaagttcgccgccgaagccctcaagtcgctcggcggggggctcgacgtgctggtcaacaacgcgggcatcacccgggacatctcgttcgcccgcatgcggcgcgaacagtgggacgaggtgatcgacaccaacctgggcagcatgttcaacgtgacccggccgctcgtc…
ferCP	atgagcgtgatcgtcctgtcgccggactacgtcaactcgcacctggactcccacctgggccagcgccaggtgaacaagatccagcacggattcccctctccccgcttctggaacgagttgtcggtgccgatcgacgagattgccgaggatcgccggaggctgcgggaagccgacggcccgtcgccagtgttcctgtacgtcggcgtcccctactgcatccagacggaccccggcaagtgcggctactgcctctttcccgtcgaggagttccggggcaacgccgcgctggaggactactacggctacgtcgagcgggaggccgagctctatcgcggtcagatggagggcagcgtgctcgccggcgcctacttcggtggcggtaccagcaacctctacaag…
kleCP	atgctcgactccgccttcgtcaaggagtacctggacacccacctggaggagcgccaggtgaacaaggtccagcatggcttccccagcccgcggtactggaacgagctgaccgtaccgatggacgagatcaccgaggaccgtcggcggctccagaaggacggccggcaggcgggcgtgtacctctacatcggcgtcccgtactgcatcaaaaccacgcccggcaagtgcggctactgcctcttccccgtggaggaattccgcggcaacgacgcgctcgaggactactacggctacgtcgaacgtgaggcagaactctaccgggagcgctgggagggctccgtgctcaccaccgcgtacttcggcgggggcacgtccaacctctaccgcccgcacatgtac…
log1(log iPKS)	atggaccggcacgtctccatcgtgggcatcggctgcgccctcccgggcgcggtggccgacgtcgaggacgtgcggggtgcgttcctgcacggccgcgactgcatcgggcccatccccgaagagcggtggggcgccgatgccttctacgaccccgaccccctccgcccgggccgcacctacgtgcggcacggcggcttcgtcgacgacatcgacgccttcgacgcggcgttcttcggcatcagcgacaccgaggcggcccgcatggacccgcagcagcgcctgctgctccagaccgtgtggcacgcgctggagaacgccgggcagaacccggacgagctgcgcggcacgtcgaccggcgtcttcctcgcctccatgaacaccaacaactacgcgatgctg…
log2 (logCP)	atgctcgacgccggcttcgtccacacctacatcgacacccacctcgaacagcggcaggtcaacaagatccagcatggcttccccagcccgcgctactggagccggacggacgtgcctgtcgaagagatcgccgaagaccggaggcgagtgcgcgccgcgggccgtgactccttcgtgaacttctacgtcggtgtgccctactgcatccagaccgaccccggcaagtgcggctactgtctcttcccggtggaggagttccagggcaacgccgccctcgaaaactacttcgggtacgtcgagcgggaggccgacctgtatcgcgaagcgctgtccggcgcgaccttgggcgccgtctatttcggcggcggcacctccaacctgtaccgggagcccctctac…
log3 (logKR)	ATGTCCGAGCACCTGCCGCTGGACGGAAAGCGCCTGGTGGTCACGGGCGGGGCTCGAGGTATCGGTGCCGGTATCGTTCGGCTGGCGCTGCGCCAAGGCGCCGAGGTGGTGTTCTCCTACCACCGCAGCGCCGATCGGGCCCGCGAACTGTGTGCGGAACTGCGGGCGACCTACCCGAAGCAGCAGTGCACGGCGCTGCCGGCACAGGTCGCCGACACAGACAGTGCAGCGCGCTTCGCCCAGGCCGCTCTGGAAGCGCTGGGCAGCGTCGATGCCCTGGTCAACAACGCGGGGGTGACTCGCGACGGGGTCTTCGCGCGGATGCGCAGGGAGGACTGGGACGAGGCCGTGGAGACCAACCTCGGCTCGATGTTCACCGTCACCCGGCCCCTCGTGATG…
log4 (logTE)	atgacgaccgaccacggcaccgccctggaggacctgctggacgtgctgacgccggaccggatcgacgcgcggacctttcgtccacgcggacccacctcctggagccgccacctgtacggcggccaagtcgctgctcaggcgcttctggccgccgggcgtactgtggccgaagaccgcccggtacactccctgcacgcctactttgtccgccccggtgacccggacgccggtgtccccctgctgttcgacgtgcatgaggtccgcgatggccgtgcggtgtccttgcgtcaggtgacggcgcggcaacgcgacgccgtcctcttcaccctgtccgcgagcttccacagggccgagccaggactggatcaccaggacccgatgccggccaccgcggtgccg…
CP (L-L-P)	atgctcgacgccggcttcgtccacacctacatcgacacccacctcgaacagcggcaggtcaacaagatccagcatggcttccccagcccgcgctactggagccggacggacgtgcctgtcgaagagatcgccgaagaccggaggcgagtgcgcgccgcgggccgtgactccttcgtgaacttctacgtcggtgtgccctactgcatccagaccgaccccggcaagtgcggctactgtctcttcccggtggaggagttccagggcaacgccgccctcgaaaactacttcgggtacgtcgagcgggaggccgacctgtatcgcgaagcgctgtccggcgcgaccttgggcgccgtctatttcggcggcggcacctccaacctgtaccgggagcccctctac…
CP (L-P-P)	atgctcgacgccggcttcgtccacacctacatcgacacccacctcgaacagcggcaggtcaacaagatccagcatggcttccccagcccgcgctactggagccggacggacgtgcctgtcgaagagatcgccgaagaccggaggcgagtgcgcgccgcgggccgtgactccttcgtgaacttctacgtcggtgtgccctactgcatccagaccgaccccggcaagtgcggctactgtctcttcccggtggaggagttccagggcaacgccgccctcgaaaactacttcgggtacgtcgagcgggaggccgacctgtatcgcgaagcgctgtccggcgcgaccttgggcgccgtctatttcggcggcggcacctccaacctgtaccgggagcccctctac…
CP (P-L-L)	atgccagcaatcgtgttgacccccgacttcgtcaacaactacctcgacagccacctggccgaacgccaggtcaacaagatccagcacggcttcccgtcgccgcggttctggaacgagctctccgtgccgctcgacgagatcggcgaggaccgccgccgcctgagcgagacgcacaacgaatccccggtgttcctctacatcggcgtgccgtactgcatcaagaccgaccccggcaaatgcggttactgcctgttccccgtcgaggagttccagggcaacgccgcactggagaactactacggctacgtggaacgcgaagccgagatgtaccgggaacagatggagggcgtcctcctcgccggggcgtacttcggcgggggcacctcgaacctctaccgg…
CP (P-P-L)	atgccagcaatcgtgttgacccccgacttcgtcaacaactacctcgacagccacctggccgaacgccaggtcaacaagatccagcacggcttcccgtcgccgcggttctggaacgagctctccgtgccgctcgacgagatcggcgaggaccgccgccgcctgagcgagacgcacaacgaatccccggtgttcctctacatcggcgtgccgtactgcatcaagaccgaccccggcaaatgcggttactgcctgttccccgtcgaggagttccagggcaacgccgcactggagaactactacggctacgtggaacgcgaagccgagatgtaccgggaacagatggagggcgtcctcctcgccggggcgtacttcggcgggggcacctcgaacctctaccgg…
