# Supplementary material for: Polyketide synthase-based controlled synthesis of polycyclopropanated fuel molecules
Source: Nat Commun. 2026 May 27;17:6904. doi: 10.1038/s41467-026-73172-3 (PMC13389473; doi:10.1038/s41467-026-73172-3)
Supplement: Supplementary file 9 — Supplementary Data 7 [file 41467_2026_73172_MOESM9_ESM.xlsx]

## Sheet: Supplementary Data 7
Supplementary Data 6. LC-MS/MS instrumentation and parameters
MS parameters				LC parameters
	Instrument	Thermo Exploris 120			LC stack:	Agilent 1290 UHPLC
	data acquisition mode	Full MS -> ddMS2			Autosampler temperature:	22C
	ion polarity mode	injected 2x: first in positive mode, then in negative mode			Needle wash:	standard wash using 50:50 v/v methanol:water
Source settings					Injection notes:	samples injected twice (once in each ion polarity mode) followed by a solvent blank
	Ion source type	H-ESI			Control notes:	External (injected every 10 samples) standards were used for quality control purposes; samples injected in random order
	Spray Voltage	Static			Injection volume:	3 uL
	Positive Ion (V)	3000			Injection draw and eject speeds:	20 uL/min with well bottom sensing
	Negative Ion (V)	3000			Additional injection settings:	2 second equilibration time and 5x flush out factor
	Gas Mode	Static			Solvents	All solvent components of LCMS grade or similar
	Sheath gas (Arb)	50
	Aux gas (Arb)	10		RP chromatography
	Sweep gas (Arb)	2			Column	Agilent 959757-902 ZORBAX RRHD Eclipse Plus C18, 95Å, 2.1 x 50 mm, 1.8 µm, 1200 bar pressure limit
	Ion Transfer Tube Temp (°C)	325			Composition of mobile phase solvent A:	0.1 % v/v formic acid in water
	Vaporizer Temp (°C)	50			Composition of mobile phase solvent B:	0.1 % v/v formic acid in acetonitrile
MS Global Settings					Column compartment temperature:	held at 60 degrees C
	Expected LC Peak Width (s)	5			Timetable:	Time (min)	Flow (mL/min)	%A	%B
	Internal Mass Calibration	EASY-IC				0	0.4	100	0
	Mode	Run Start				1	0.4	100	0
Full Scan						8	0.4	0	100
	Orbitrap Resolution	60000				9.5	0.4	0	100
	Scan range (m/z)	80-1200				10.5	0.4	100	0
	RF Lens (%)	70				11.5	0.4	100	0
	AGC target	Standard
	Max. IT	100ms		Standard mix
	Microscans	1			Component name	Vendor	Product SKU	Concentration
	Spectrum data type	Centroid			13C,15N Cell Free Amino Acid Mixture	Sigma-Aldrich	767964-1EA	diluted 1:2000
Filters					13C-a,a,-trehalose	Omicron	TRE-002	10 ug/mL
	Charge state	perform dependent scans on singly charged precursors and precursors with undetermined charge state			13C-mannitol	Omicron	ALD-030	10 ug/mL
	Intensity	20000			2-amino-3-bromo-5-methylbenzoic acid	Sigma-Aldrich	R435902-250MG	1 ug/mL
Dynamic Exclusion					13C-15N-cytosine	Sigma-Aldrich	492108-10MG	5 ug/mL
					13C-15N-uracil	CIL	CNLM-3917-PK	2 ug/mL
	Exclude after n times	1			15N-inosine	CIL	NLM-4264-PK	5.5 ug/mL
	Exclusion duration (s)	7			15N-adenine	CIL	NLM-6924-PK	4 ug/mL
	Mass Tolerance	ppm			15N-hypoxanthine	CIL	NLM-8500-PK	3 ug/mL
	Low	0.1			Sarsasapogenin	Sigma-Aldrich	S8534-25MG	1 ug/mL
	High	5			Enoxolone	Sigma-Aldrich	E0180500	0.1 ug/mL
	Exclude isotopes	TRUE			9-cis-Retinoic acid	Sigma-Aldrich	R4643-1MG	1 ug/mL
Targeted Mass List					Nigericin	Sigma-Aldrich	N7143-5MG	0.05 ug/mL
	mz list	301.2162, 327.2318, 341.2475, 339.2318, 353.2475, 367.2631, 381.2788, 379.2631, 393.2788, 407.2944, 421.3101, 247.1693, 287.2006
	RT time (min)	5.5
	window (min)	3.6
	Mass Tolerance	ppm
	low	10
	high	10
	Perform dependent scan on most intense ion if no targets are found	TRUE
Data Dependent
	Number of Dependent Scans	2
	Isolation Window (m/z)	1
	Isolation Offset	Off
	Collision Energy Type	Absolute
	HCD Collision Energies (V)	5,10,15
	Orbitrap Resolution	15000
	Scan Range Mode	Auto
	AGC Target	Standard
	Maximum Injection Time Mode	Custom
	Maximum Injection Time (ms)	100
	Microscans	1
	Data Type	Centroid
