# Supplementary material for: Polyketide synthase-based controlled synthesis of polycyclopropanated fuel molecules
Source: Nat Commun. 2026 May 27;17:6904. doi: 10.1038/s41467-026-73172-3 (PMC13389473; doi:10.1038/s41467-026-73172-3)
Supplement: Supplementary file 10 — Supplementary Data 8 [file 41467_2026_73172_MOESM10_ESM.xlsx]

## Sheet: Sheet2
PLPP 7d										PLPP 14d																	LLLL							PPJP									JPPP
Time	C20:CP7, RT 19.05, m/z = 391.26340	C20:CP6, RT 18.65, m/z = 377.24736	C18:CP7, RT 18.90, m/z = 365.24766	C18:CP6, RT 18.56, m/z = 351.23208	C18:CP5, RT 18.12, m/z = 337.21656	C16:CP7, RT 18.65, m/z = 339.23199	C16:CP6, RT 18.15, m/z = 325.21602	C14:CP6, RT 18.03, m/z = 299.20065		Time	C20:CP7, RT 19.05, m/z = 391.26340	C20:CP6, RT 18.65, m/z = 377.24736	C18:CP7, RT 18.90, m/z = 365.24766	C18:CP6, RT 18.56, m/z = 351.23208	C18:CP5, RT 18.12, m/z = 337.21656	C16:CP7, RT 18.65, m/z = 339.23199	C16:CP6, RT 18.15, m/z = 325.21602	C14:CP6, RT 18.03, m/z = 299.20065	C22:CP9, RT 20.20, m/z = 445.31009	C20CP9, RT 20.02, m/z = 419.29442	C20:CP8, RT 19.50, m/z = 405.27864	C18CP8, RT 19.31, m/z = 379.26297	C22:CP8	C14:CP5	C12:CP5		Time	C24:CP11	C22:CP10	C20:CP9	C18:CP8	C16:CP7, RT = 18.65, m/z = 339.23199		Time	C22:CP7, RT = 19.20, m/z = 417.27844	C20:CP7, RT = 19.01, m/z = 391.26265	C20:CP6, RT = 18.61, m/z = 377.24697	C20:CP5, RT = 18.36, m/z = 363.23153	C18:CP6, RT = 18.52, m/z = 351.23169	C18:CP5, RT = 18.18, m/z = 337.21611	C16:CP6, RT = 18.18, m/z = 325.21609		Time	C20:CP6, RT = 18.58, m/z = 377.24682	C20:CP5, RT = 18.27, m/z = 363.23131	C18:CP6, RT = 18.45, m/z = 351.23171	C18:CP5, RT = 18.05, m/z = 337.21585	C16:CP6, RT = 18.11, m/z = 325.21595
17.0083	0	0	0	0	0	0	0	0		14.4283	0	0	0	0	0	0	0	0	0	0	0	0	0	0	0		14.4613	0	0	0	0	0		17.5509	0	0	0	0	0	0	0		17.802	0	0	0	0	0
17.0396	0	0	0	0	0	0	0	0		14.4568	0	0	0	0	0	0	0	0	0	0	0	0	0	0	0		14.4901	0	0	0	0	0		17.5824	0	0	0	0	0	0	0		17.8334	0	0	0	0	0
17.0708	0	0	0	0	0	0	0	0		14.4854	0	0	0	0	0	0	0	0	0	0	0	0	0	0	0		14.5187	0	0	0	0	0		17.6135	0	0	0	0	0	0	0		17.8646	0	0	0	0	0
17.102	0	0	0	1505	0	0	0	0		14.514	0	0	0	0	0	0	0	0	0	0	0	0	0	0	0		14.5473	0	0	0	0	0		17.645	0	0	0	0	0	0	1869		17.896	0	0	0	0	0
17.1332	0	0	0	0	0	0	0	0		14.5426	0	0	0	0	0	0	0	0	0	0	0	0	0	0	0		14.5758	0	0	0	0	0		17.6764	0	0	0	0	0	0	0		17.9273	0	0	0	6543	0
17.1644	0	0	0	0	0	0	0	0		14.5712	0	0	0	0	0	0	0	0	0	0	0	0	2478	0	0		14.6044	0	0	0	0	0		17.7078	0	0	0	0	0	0	8087		17.9584	0	0	0	14420	0
17.1956	0	0	0	0	0	0	0	0		14.6	0	0	0	0	0	0	0	0	0	0	0	0	0	0	0		14.6329	0	0	0	0	0		17.7392	0	0	0	0	0	0	0		17.9896	0	0	0	35679	0
17.2269	0	0	0	0	0	0	0	0		14.6284	0	0	0	0	0	0	0	0	0	0	0	0	0	0	0		14.6615	0	0	0	0	0		17.7708	0	0	0	0	0	0	9215		18.0207	0	0	0	47588	3854
17.2582	0	0	0	0	0	0	0	0		14.6572	0	0	0	0	0	0	0	0	0	0	0	0	0	0	0		14.6899	0	0	0	0	0		17.8021	0	0	0	0	0	0	4068		18.0515	0	0	0	86367	6428
17.2895	0	0	0	0	0	0	0	0		14.6859	0	0	0	0	0	0	0	0	0	0	0	0	0	0	0		14.7182	0	0	0	0	0		17.8336	0	0	0	0	0	0	0		18.0823	0	0	0	66859	12690
17.3208	0	0	0	0	0	0	0	0		14.7146	0	0	0	0	0	0	0	0	0	0	0	0	0	0	0		14.7464	0	0	0	0	0		17.865	0	0	0	0	0	0	1952		18.1131	0	0	0	66453	23588
17.3519	0	0	0	0	0	0	0	0		14.7433	0	0	0	0	0	0	0	0	0	0	0	0	0	0	0		14.7748	0	0	0	0	0		17.8966	0	0	0	0	0	0	0		18.1438	0	5212	0	42204	16698
17.383	0	0	0	0	0	0	0	0		14.772	0	0	0	0	0	0	0	0	0	0	0	0	0	0	0		14.8031	0	0	0	0	0		17.9281	0	0	0	0	0	0	0		18.1746	0	11545	0	32746	13759
17.414	0	0	0	0	0	0	0	0		14.8005	0	0	0	0	0	0	0	0	0	0	0	0	0	0	0		14.8317	0	0	0	0	0		17.9597	0	0	0	0	0	0	0		18.2054	0	21687	0	8598	13601
17.4449	0	0	0	0	0	0	0	0		14.8292	0	0	0	0	0	0	0	0	0	0	0	0	0	0	0		14.8626	0	0	0	0	0		17.9908	0	0	0	0	0	2739	3787		18.2362	0	26787	0	3356	3196
17.4759	0	0	0	0	0	0	0	0		14.8578	0	0	0	0	0	0	0	0	0	0	0	0	0	0	10447		14.8934	0	0	0	0	0		18.022	0	0	0	0	0	11621	0		18.267	0	29083	0	0	0
17.507	0	0	0	0	0	0	0	0		14.8866	0	0	0	0	0	0	0	0	0	0	0	0	0	0	67501		14.9244	0	0	0	0	0		18.0529	0	0	0	0	0	12363	5568		18.2981	0	22168	4359	0	0
17.538	0	0	0	0	0	0	0	0		14.9154	0	0	0	0	0	0	0	0	0	2188	0	0	0	0	118498		14.9555	0	0	0	0	0		18.0838	0	0	0	0	0	24642	12475		18.329	0	27026	7725	0	0
17.569	0	0	0	0	0	0	0	0		14.9444	0	0	0	0	0	0	0	0	0	0	0	0	0	0	102545		14.9866	0	0	0	0	0		18.1145	0	0	0	0	0	49272	20547		18.3601	0	20755	17393	0	0
17.6001	0	0	0	0	0	0	0	0		14.9731	0	0	0	0	0	1905	0	0	0	0	0	0	0	0	50067		15.0176	0	0	0	0	0		18.1454	0	0	0	0	0	40118	18713		18.3911	0	17941	20191	0	2846
17.6313	0	0	0	0	0	0	0	0		15.002	0	0	0	0	0	0	0	0	0	0	0	0	0	0	25845		15.0487	0	0	0	0	0		18.176	0	0	0	0	0	53548	34138		18.4221	0	11827	31380	0	0
17.6625	0	0	0	0	0	0	17919	0		15.0308	0	0	0	0	0	0	0	0	0	0	0	0	0	0	13875		15.0797	0	0	0	0	0		18.2068	0	0	0	0	0	30751	20446		18.4531	0	12304	39693	0	3010
17.6938	0	0	0	0	0	0	19438	0		15.0597	0	0	0	0	0	0	0	0	0	0	0	0	0	0	6388		15.1106	0	0	0	0	0		18.2376	0	0	0	0	6655	15295	7143		18.4841	5208	7913	29065	0	0
17.7249	0	0	0	0	0	0	2289	0		15.0884	0	0	0	0	0	0	0	0	1819	0	0	0	0	0	7647		15.1417	0	0	0	0	0		18.2685	0	0	0	0	0	6312	3084		18.5149	16206	3792	23374	0	0
17.7561	0	0	0	0	0	0	15345	2096		15.1174	0	0	1489	0	0	0	0	0	0	0	0	0	0	0	5079		15.1726	0	0	0	0	0		18.2994	0	0	0	0	8026	3592	0		18.5459	28830	3761	10224	0	0
17.7875	0	0	0	0	0	0	0	3064		15.1461	0	0	0	0	0	0	0	0	0	0	0	0	0	0	0		15.2037	0	0	0	0	0		18.3305	0	0	0	5067	15789	0	5323		18.5768	31733	0	6466	0	0
17.8188	0	0	0	0	0	0	0	5673		15.1749	0	0	0	0	0	0	0	0	0	0	0	0	0	3652	4066		15.2347	0	0	0	0	0		18.3613	0	0	0	7337	27220	3377	0		18.6077	19056	0	0	0	0
17.8501	0	0	0	0	0	0	0	6390		15.2034	0	0	0	0	0	0	0	0	0	0	0	0	0	15893	0		15.2656	0	0	0	0	0		18.3923	0	0	0	6091	28411	0	2936		18.6385	22961	0	0	0	0
17.8815	0	0	0	0	0	0	0	8977		15.2321	0	0	0	0	0	0	0	0	0	0	0	0	0	23707	0		15.2966	0	0	0	0	0		18.4232	0	0	0	5239	22151	0	0		18.6695	15096	0	0	0	0
17.9127	0	0	0	0	0	0	2411	10972		15.2606	0	0	0	0	0	0	0	0	0	0	0	0	0	33696	0		15.3276	0	0	0	0	0		18.4544	0	0	0	6283	15097	0	0		18.7003	4398	0	0	0	0
17.944	0	0	0	0	0	0	4687	15738		15.2894	0	0	0	2662	0	0	0	0	0	0	0	0	0	44059	3323		15.3585	0	0	0	0	0		18.4853	0	0	2299	6241	33476	0	0		18.7313	3462	0	0	0	0
17.9751	0	0	0	0	0	0	3984	12592		15.3179	0	0	0	0	0	0	0	0	0	0	0	0	0	43261	0		15.3895	0	0	0	0	0		18.5165	0	0	25054	0	37539	0	0		18.7623	3598	0	0	0	0
18.0038	0	0	0	0	0	0	9034	12664		15.3466	0	0	0	0	0	0	0	0	0	0	0	0	0	24435	0		15.4206	0	0	0	0	0		18.5473	0	0	49754	8724	28934	0	0		18.7933	0	0	0	0	0
18.0325	0	0	0	0	4523	0	18742	23223		15.3752	0	0	0	0	0	0	0	0	0	0	0	0	0	18855	0		15.4514	0	0	0	0	0		18.5783	0	0	100710	3052	24613	0	0		18.8244	0	0	0	0	0
18.0613	0	0	0	0	0	0	72208	17816		15.404	0	0	0	0	0	0	0	0	0	0	0	0	0	7165	2408		15.4823	0	0	0	0	0		18.6092	0	0	116861	0	10532	0	0		18.8556	0	0	0	0	0
18.0921	0	0	0	0	0	0	139946	16479		15.4327	0	0	0	0	0	0	0	0	0	0	0	0	0	4614	0		15.5133	0	0	0	0	0		18.6401	0	0	115108	0	6746	0	0		18.8867	0	0	0	0	0
18.1228	0	0	0	0	11334	0	227428	14715		15.4618	0	0	0	0	0	0	0	0	0	0	0	0	0	5879	0		15.5443	0	0	0	0	0		18.6711	0	0	87171	0	0	0	0		18.9179	0	0	0	0	0
18.1536	0	0	0	0	8348	0	292062	16130		15.4905	0	0	0	0	0	0	0	0	0	0	0	0	0	8813	0		15.5752	0	0	0	0	0		18.7022	0	0	66342	0	0	0	0		18.949	0	0	0	0	0
18.1843	0	0	0	0	4105	0	208186	4948		15.5192	0	0	0	0	0	0	0	0	0	0	0	0	0	11777	0		15.6062	0	0	0	0	0		18.7331	0	0	33479	0	0	0	0		18.9801	0	0	0	0	0
18.2151	0	0	4404	0	0	0	122771	6220		15.5478	0	0	0	0	0	0	0	0	0	0	0	0	0	19173	0		15.6371	0	0	0	0	0		18.7642	0	0	16252	0	0	0	0		19.0111	0	0	0	0	0
18.2459	0	0	0	4827	0	0	42720	0		15.5764	0	0	0	0	0	0	0	0	0	0	0	0	0	8724	0		15.668	0	0	0	0	0		18.7954	0	0	9618	0	0	0	0		19.0423	0	0	0	0	0
18.2767	0	0	0	15073	0	0	27168	0		15.6048	0	0	0	0	0	0	2462	3324	0	0	0	0	0	0	0		15.699	0	0	0	0	0		18.8267	0	0	7268	0	0	0	0		19.0735	0	0	0	0	0
18.3076	0	0	0	20725	0	0	14097	0		15.6337	0	0	0	0	0	0	0	42486	0	0	0	0	0	9874	0		15.7299	0	0	0	0	0		18.858	0	0	5868	0	0	0	0		19.1048	0	0	0	0	0
18.3387	0	0	0	22785	0	0	12897	0		15.6624	0	0	0	0	0	0	0	184095	0	0	0	0	0	3735	0		15.7609	0	0	0	0	0		18.8894	0	0	3747	0	0	0	0		19.1363	0	0	0	0	0
18.3698	0	0	0	27552	0	2237	4900	0		15.6914	0	0	0	1091	0	0	0	297295	0	0	0	0	0	2745	0		15.7919	0	0	0	0	0		18.9205	0	3387	0	0	0	0	0
18.401	0	0	0	36998	0	8663	8306	0		15.7207	0	0	0	0	0	0	0	372267	0	0	0	0	0	4910	0		15.8228	0	0	0	0	0		18.9518	0	8396	2848	0	0	0	0
18.4321	0	0	0	37625	0	5372	3212	0		15.75	0	0	4608	0	1759	0	0	294530	0	0	0	0	0	2165	0		15.8537	0	0	0	0	0		18.9831	0	24297	0	0	0	0	0
18.4632	0	0	0	30944	0	10100	7476	1982		15.7793	0	0	6528	0	4325	0	0	218724	0	0	0	0	0	2473	0		15.8847	0	0	0	0	0		19.0143	0	31942	2565	0	0	0	0
18.4943	0	0	0	34779	0	12879	5828	0		15.8086	0	0	4211	0	9365	0	4225	147820	0	0	0	0	0	3370	0		15.9156	0	0	0	0	0		19.0456	0	26093	0	0	0	0	0
18.5253	0	0	0	32250	0	26943	6906	0		15.8375	0	0	1810	0	12271	0	16623	125832	0	0	1549	0	0	3050	0		15.9466	0	0	0	0	0		19.0771	2153	10562	0	0	0	0	0
18.5561	0	0	0	40851	0	101283	10924	0		15.8665	0	0	0	0	8364	0	111994	71556	0	0	0	0	0	0	0		15.9776	0	0	0	0	0		19.1084	7335	7892	0	0	0	0	0
18.587	0	7076	0	23723	0	197641	0	0		15.8954	0	0	0	0	20743	0	431560	58393	0	0	0	0	0	4356	0		16.0085	0	0	0	0	0		19.14	14745	4096	0	0	0	0	0
18.6179	0	10795	0	9902	0	271458	4244	0		15.9242	0	0	0	0	32445	0	1120717	34084	0	0	0	0	0	3473	0		16.0394	0	6658	0	0	0		19.1717	20382	1157	0	0	0	0	0
18.6487	0	13713	0	4206	0	305064	3289	0		15.9527	0	0	0	0	14813	0	1077656	27652	0	0	0	0	0	3496	0		16.0703	0	3748	0	0	0		19.2035	21601	1201	0	0	0	0	0
18.6795	0	11928	5510	0	0	257892	0	0		15.9813	0	0	0	0	4715	0	754509	28648	0	0	0	0	0	0	0		16.1012	0	0	0	0	0		19.2353	15326	0	0	0	0	0	0
18.7105	0	6538	9804	0	0	178602	0	0		16.0096	0	0	0	0	0	0	285815	14278	0	0	0	0	0	0	0		16.1322	0	0	0	0	0		19.2676	9250	0	0	0	0	0	0
18.7414	0	0	21951	0	0	76358	0	0		16.0382	0	0	0	0	0	0	70280	17181	0	0	0	0	0	0	0		16.1631	0	0	0	0	0		19.2998	2136	0	0	0	0	0	0
18.7724	0	0	24273	0	0	27165	0	0		16.0668	0	0	0	2229	0	0	44412	15015	0	0	0	0	0	0	0		16.194	0	0	0	0	0		19.3323	2783	0	0	0	0	0	0
18.8036	0	0	29567	0	0	19402	0	0		16.096	0	0	0	6085	0	0	30945	12843	0	0	0	0	0	0	0		16.2249	0	0	0	0	0		19.3649	0	0	0	0	0	0	0
18.8348	0	0	33114	0	0	12525	0	0		16.1252	0	0	0	17830	0	1696	23637	16835	0	0	0	0	0	0	0		16.2558	0	0	0	0	0		19.3975	1677	0	0	0	0	0	0
18.866	0	0	43815	0	0	11385	0	0		16.1546	0	0	0	108511	0	2065	13783	12423	0	0	0	0	0	0	0		16.2866	0	0	0	0	0		19.4301	0	0	0	0	0	0	0
18.8972	0	0	66317	0	0	8913	0	0		16.1835	0	0	0	310378	0	9206	12051	10165	0	0	1877	0	0	0	0		16.3176	0	0	0	0	0		19.4631	0	0	0	0	0	0	0
18.9283	0	0	63387	0	0	8341	2027	0		16.2124	0	0	0	312236	0	9875	11086	11214	0	0	0	0	0	0	0		16.3486	0	2062	0	0	0		19.4958	0	0	0	0	0	0	0
18.9595	8078	0	37201	0	0	7200	0	0		16.2411	0	0	0	202238	0	10079	9942	10907	0	0	0	0	0	0	0		16.3795	0	0	0	0	0		19.5285	0	0	0	0	0	0	0
18.9907	10660	0	23322	0	0	7849	0	0		16.27	0	0	0	99971	0	14233	8921	10329	0	0	0	0	0	0	0		16.4105	0	0	0	0	0		19.561	0	0	0	0	0	0	0
19.0217	22459	0	13025	0	0	5335	0	0		16.2987	0	0	1849	37687	0	25765	9006	9434	0	0	0	0	0	0	6881		16.4415	0	0	0	0	0
19.0528	27467	0	9522	0	0	2378	0	0		16.3277	0	0	0	32336	0	24019	10731	0	0	0	0	0	0	0	4369		16.4724	0	0	0	0	0
19.084	20257	0	0	0	0	2324	0	0		16.3561	0	0	0	30582	0	95026	8036	15086	0	0	0	0	0	0	0		16.5035	0	0	0	0	0
19.1152	8626	0	2494	0	0	0	0	0		16.3847	0	0	0	17398	0	608191	7342	9551	0	0	0	18271	0	0	0		16.5345	0	0	0	0	0
19.1467	6027	0	0	0	0	0	0	0		16.4131	0	5789	0	7557	0	1896408	8665	0	0	0	0	0	0	0	0		16.5654	0	0	0	0	0
19.1782	2050	0	0	0	0	0	0	0		16.4415	0	19420	0	0	0	2224421	7935	11087	0	0	0	6671	0	6673	0		16.5963	0	0	0	0	0
19.2098	1710	0	0	0	0	0	0	0		16.4698	0	22709	0	0	0	1251054	6302	7862	0	0	0	7616	0	0	4245		16.6274	0	0	0	0	0
19.2416	0	0	0	0	0	0	0	0		16.4984	0	10663	11021	0	0	513511	5003	8544	0	0	0	0	0	3714	0		16.6584	0	0	0	0	0
19.2736	0	0	0	0	0	0	1194	0		16.5269	0	6701	14591	1940	0	214908	6994	6844	0	0	0	0	0	0	3909		16.6894	0	0	0	0	0
19.3057	0	0	0	0	0	0	1023	0		16.5559	0	2670	65275	0	0	148067	9972	6401	0	0	0	0	0	0	7219		16.7205	0	0	0	0	0
19.3379	0	0	0	0	0	974	0	0		16.5853	0	2033	171636	2333	0	122158	5553	3347	0	0	0	0	0	0	6317		16.7514	0	0	0	0	0
19.37	0	0	0	0	0	0	0	0		16.6148	0	1715	375371	2301	0	106130	5386	6122	0	0	0	0	0	0	3068		16.7824	0	0	0	0	0
19.4025	0	0	0	0	0	0	0	0		16.6444	0	1626	527404	0	0	85864	4821	5848	0	0	2453	0	0	0	3208		16.8135	0	0	0	0	0
19.4346	0	0	0	0	0	0	0	0		16.6739	0	3450	593148	0	0	76556	6234	4168	0	0	0	0	0	1934	1859		16.8444	0	0	0	0	0
19.4668	0	0	0	0	0	0	0	0		16.7028	0	3160	662572	0	0	66436	3183	3612	0	0	0	0	0	2536	0		16.8754	0	0	0	0	0
19.499	0	0	0	0	0	0	0	0		16.7318	4000	0	486129	0	0	73445	3260	4847	0	0	0	0	0	5918	0		16.9066	0	0	0	0	0
19.5314	0	0	0	0	0	0	0	0		16.7607	2626	1656	223965	0	0	63156	8247	4998	0	0	0	0	0	6396	0		16.9375	0	0	0	0	0
19.5638	0	0	0	0	0	0	0	0		16.7898	4351	0	52339	0	0	66727	4304	3142	0	0	0	0	0	0	0		16.9685	0	0	0	0	0
19.5961	0	0	0	0	0	877	0	0		16.8188	5585	0	22209	1580	0	41039	6050	5812	0	0	0	0	0	0	0		16.9996	0	0	0	0	0
19.6285	0	0	0	0	0	0	0	0		16.848	10277	0	13640	0	0	38211	2538	3534	0	0	0	0	0	2954	0		17.0306	0	0	0	0	0
19.6609	0	0	0	0	0	1406	0	0		16.8767	14608	0	13069	0	0	37361	4877	3466	0	0	0	0	0	0	0		17.0617	0	0	0	0	0
19.6933	0	0	0	0	0	0	0	0		16.9056	31450	0	13162	0	0	34675	1966	0	0	0	0	4600	0	0	0		17.0927	0	0	0	0	0
19.7256	0	0	0	0	0	1155	0	0		16.9344	37086	0	6386	0	0	31903	2017	2743	0	0	0	4815	0	0	0		17.1237	0	0	0	0	0
19.7577	0	0	0	0	0	0	0	0		16.9632	22179	0	7331	0	0	34598	5527	4368	0	0	0	5939	0	0	0		17.1547	0	0	0	0	0
19.79	0	0	0	0	0	0	0	0		16.992	11942	0	5738	0	0	31618	2513	3471	0	0	0	3715	0	1865	0		17.1858	0	0	0	0	0
19.8223	0	0	0	0	0	0	0	0		17.021	11927	0	4108	0	0	23691	4201	3725	0	0	0	3838	0	0	0		17.2168	0	2093	0	0	0
19.8546	0	0	0	0	0	1802	0	0		17.0497	8031	0	2716	0	0	25534	0	0	0	0	0	7326	0	0	0		17.2479	0	0	0	0	0
19.8869	0	0	0	0	0	0	0	0		17.0785	12467	0	0	0	0	21345	0	0	0	0	2974	35856	0	0	0		17.279	0	0	0	0	0
19.9193	0	0	0	0	0	975	0	0		17.1072	7256	0	9220	0	0	18767	0	0	0	0	0	313443	0	0	0		17.31	0	0	0	0	0
19.9518	0	0	0	0	0	0	0	0		17.136	0	0	7947	0	0	21891	7636	2651	0	0	0	893827	0	0	0		17.341	0	0	0	0	0
19.9842	0	0	713	0	0	0	0	0		17.1646	0	0	1903	0	0	11317	0	0	0	0	0	805125	0	0	0		17.3721	0	0	0	0	0
20.017	0	0	0	0	0	0	0	0		17.1935	1628	0	2159	0	0	17814	3297	0	0	0	0	496475	0	0	0		17.4031	0	0	0	0	0
20.0494	0	0	0	0	0	0	0	0		17.2224	1177	0	5071	0	0	18149	1457	1904	0	0	4465	344148	0	0	0		17.4342	0	0	0	0	0
20.082	0	0	0	0	0	0	0	0		17.2518	1827	0	5981	0	0	19314	3090	2084	0	0	10724	285321	0	0	0		17.4654	0	0	0	0	0
20.1143	0	0	0	0	0	0	0	0		17.2811	1290	0	5611	0	0	16322	1748	4573	0	0	20147	165546	0	0	0		17.4964	0	0	0	0	0
20.1445	0	0	0	0	0	848	0	0		17.3105	1126	0	2215	0	0	17069	3943	2010	0	0	53493	109720	0	0	0		17.5274	0	0	0	0	0
20.1745	0	0	0	0	0	0	0	0		17.3398	1427	0	2802	0	0	18818	1688	1779	0	0	83319	74558	0	0	0		17.5585	0	0	0	0	0
20.2045	0	0	789	0	0	803	0	0		17.3694	0	0	4078	0	0	17786	2270	1496	0	0	91034	53602	0	0	0		17.5894	0	0	0	0	0
20.2347	0	0	0	0	0	0	0	0		17.3986	0	0	4598	1217	0	21639	3193	2370	0	0	120036	36922	0	0	0		17.6204	0	0	0	0	0
20.2646	0	0	0	0	0	0	0	0		17.4281	0	0	2668	1563	0	18051	2309	1525	0	0	184011	31895	0	0	0		17.6513	0	0	0	0	0
20.2947	0	0	0	0	0	0	0	0		17.4575	0	0	4817	0	0	16957	2595	0	0	0	258810	25492	0	0	0		17.6822	0	0	0	0	0
20.325	0	0	0	0	0	0	0	0		17.4869	0	0	4894	0	1536	16384	2586	0	1055	0	296899	27815	1406	0	0		17.713	0	0	0	0	0
20.3551	0	0	0	0	0	0	0	0		17.5161	0	0	2240	0	0	13238	3334	2476	0	5392	282684	29427	4358	0	0		17.744	0	0	0	0	0
20.3853	0	0	0	0	0	0	0	0		17.5452	0	0	4546	0	0	13088	2178	0	0	7133	203071	30065	19237	0	0		17.775	0	0	0	0	0
20.4156	0	0	0	0	0	869	0	0		17.5739	0	0	0	0	0	8754	3068	2450	0	13862	91303	22654	37345	0	0		17.806	0	0	0	0	0
20.4458	0	0	0	0	0	0	0	0		17.6027	0	0	0	0	0	10718	0	0	0	20759	71791	20723	65525	0	0		17.8371	0	0	0	0	0
20.4762	0	0	0	0	0	908	0	0		17.6312	0	0	0	0	0	14830	0	0	0	32514	36553	16469	57092	0	0		17.8681	0	0	0	0	0
20.5064	0	0	0	0	0	0	0	0		17.6598	0	0	0	0	0	13077	0	0	0	29472	17188	21239	34272	0	0		17.899	0	0	0	0	0
20.5363	0	0	0	0	0	691	0	0		17.6882	0	0	0	0	0	13050	0	0	0	7633	5001	20227	15557	0	0		17.93	0	0	0	0	0
20.5665	0	0	0	0	0	0	0	0		17.717	0	0	6708	0	0	15882	0	0	0	6418	3626	26499	0	0	0		17.9609	0	0	0	0	0
20.5967	0	0	0	0	0	0	0	0		17.7456	0	0	3834	0	0	8864	0	1310	0	5421	2311	20195	0	0	0		17.9918	0	0	0	0	0
20.6268	0	0	0	0	0	0	0	0		17.7749	0	0	1976	0	0	13043	1087	1279	0	14099	3503	20488	0	0	0		18.0227	0	0	0	0	0
20.657	0	0	0	0	0	992	0	0		17.8043	0	0	3971	0	0	12110	2228	0	0	85768	3338	22246	0	0	0		18.0535	0	0	0	0	0
20.6872	0	0	0	0	0	0	0	0		17.8338	0	0	2985	0	0	12167	0	2566	1712	666432	4295	17248	1330	0	0		18.0842	0	0	0	0	0
20.7174	0	0	0	0	0	0	0	0		17.863	0	0	3703	0	0	9146	2781	0	0	2059061	2646	17735	1992	0	0		18.1151	0	0	0	0	8296
20.7497	0	0	0	0	0	0	0	0		17.8924	0	0	2713	0	0	6768	1649	0	6521	3494869	3763	14232	0	0	0		18.1459	0	0	0	0	0
20.7801	0	0	0	0	0	0	0	0		17.9213	0	0	3484	0	0	13339	0	0	34606	3690671	3123	12563	0	0	0		18.1768	0	0	0	0	0
20.8127	0	0	0	0	0	0	0	0		17.9503	0	0	6235	0	0	14528	0	0	141724	3799361	0	14049	0	0	0		18.2077	0	0	0	0	0
20.8452	0	0	0	0	0	0	0	0		17.979	0	0	2217	0	0	13307	0	2999	309237	1106570	0	18235	0	0	0		18.2386	0	0	0	0	0
20.8755	0	0	0	0	0	0	0	0		18.0077	0	0	3689	0	0	10274	0	1569	195548	79544	1647	14687	0	0	0		18.2694	3547	0	0	0	0
20.9057	0	0	0	0	0	0	0	0		18.0366	0	0	4626	0	0	15828	2706	0	43309	20160	0	17931	0	0	0		18.3004	0	0	0	0	0
20.9358	0	0	0	0	0	0	0	0		18.0658	0	0	3210	0	0	12116	1200	1566	18123	11384	2985	11624	0	0	0		18.3312	0	0	0	0	0
20.9661	0	0	0	0	0	964	0	0		18.0955	0	0	2612	0	0	12190	0	1190	12288	9519	1908	15646	0	0	0		18.3622	0	0	0	0	0
20.9963	0	0	0	0	0	0	0	0		18.1255	0	0	3848	0	0	12547	1209	0	5162	10298	2467	19100	0	0	0		18.3932	0	0	0	0	7214
21.0268	0	0	0	0	0	0	0	0		18.1554	0	0	3519	0	0	12518	1085	1232	4078	7605	2071	16850	0	0	0		18.4241	0	0	0	0	3321
21.0594	0	0	0	0	0	0	0	0		18.1855	0	0	3829	0	0	11102	0	1368	1547	10009	2814	11776	0	0	0		18.455	0	0	0	0	5987
21.0899	0	0	0	0	0	0	0	0		18.2154	0	0	2758	0	0	11592	1667	0	911	9893	2522	14840	0	0	0		18.4859	0	0	0	0	7890
21.1226	0	0	0	0	0	0	0	0		18.2454	0	0	2120	1001	0	9693	1530	0	0	8577	2023	16658	0	0	0		18.5167	0	0	0	0	11928
21.1558	0	0	0	0	0	0	0	0		18.2751	0	0	2669	0	0	10626	1298	0	1000	9840	3139	17983	0	0	0		18.5476	0	0	0	0	10881
21.1885	0	0	0	0	0	0	0	0		18.305	0	0	3219	1036	0	9532	1240	0	0	9083	2406	13210	0	0	0		18.5784	0	0	0	0	15645
										18.3347	0	0	4372	0	0	9621	0	0	0	9456	3289	18059	0	0	0		18.609	0	0	0	0	14855
										18.3647	0	0	2686	0	0	9595	2272	978	0	7059	0	16174	0	0	0		18.6397	0	3553	0	0	9494
										18.3946	0	0	4965	0	0	12275	0	0	0	8113	2104	12316	0	0	0		18.6705	0	0	0	0	4269
										18.4247	0	0	3347	0	0	10573	0	0	933	9242	731	15628	0	0	0		18.7013	0	0	0	0	11049
										18.4546	0	0	2767	0	0	6804	1595	0	0	6554	3060	14776	0	0	0		18.7321	0	0	0	0	4130
										18.4847	0	0	2036	0	0	9374	1049	832	0	6847	2242	13646	0	0	0		18.7629	0	0	0	0	0
										18.5147	0	0	2694	0	0	10054	838	0	0	6829	1707	13767	0	0	0		18.7936	0	0	0	0	0
										18.5448	0	0	3285	0	0	6539	1874	0	0	8057	1361	15914	0	0	0		18.8243	0	0	0	0	0
										18.5749	727	0	4734	0	0	7959	1607	0	0	7059	2840	16391	0	0	0		18.8549	0	0	0	0	0
										18.6052	0	0	2349	0	0	9893	780	822	0	6517	1829	13547	0	0	0		18.8855	0	0	0	0	0
										18.6354	0	0	1948	0	0	7957	1934	687	0	6920	714	9988	0	0	0		18.9161	7975	0	0	0	0
										18.6658	0	0	3659	0	0	9461	2103	0	0	6893	2122	15235	0	0	0		18.9468	0	0	0	0	0
										18.6961	0	0	3149	0	0	8106	1165	0	0	5564	1884	14347	0	0	0		18.9773	0	0	0	0	0
										18.7265	0	0	2813	0	0	9935	591	624	0	5961	2303	13905	0	0	0		19.0079	0	0	0	0	0
										18.7573	0	0	2046	0	0	8072	1257	0	0	6094	1902	14429	0	0	0		19.0386	0	0	0	0	0
										18.7883	0	0	2328	0	0	9498	978	0	0	6084	1182	11648	0	0	0		19.0692	0	0	0	0	0
										18.819	620	0	1749	0	0	6034	679	0	0	2842	856	15319	0	0	0		19.0999	0	0	0	0	0
										18.85	532	0	2248	811	0	9570	1260	0	0	6836	1177	11549	0	0	0		19.1306	0	0	0	16929	0
										18.881	0	0	2212	0	0	7905	1267	0	0	4751	1966	12930	0	0	0		19.1613	0	0	0	11310	0
										18.9119	0	0	2512	0	0	9230	1544	964	0	4559	1995	13407	0	0	0		19.1919	0	0	0	25771	0
										18.9427	0	0	2277	0	0	8362	1322	0	0	5724	1829	13555	0	0	0		19.2227	0	0	0	29854	0
										18.9738	0	0	2353	0	0	6306	967	771	0	6504	761	14787	0	0	0		19.2534	0	0	0	18464	0
										19.0047	771	0	2930	0	0	8566	0	0	0	7726	1860	11498	0	0	0		19.2842	0	0	0	15994	0
										19.0358	0	0	2663	0	0	7179	583	0	0	4602	1765	15623	0	0	0		19.315	0	0	0	8024	0
										19.0667	0	0	2424	0	0	8519	779	0	0	4950	1358	13450	0	0	0		19.3457	0	0	0	7127	0
										19.0979	593	0	2274	0	0	7975	865	943	0	3898	1102	10796	0	0	0		19.3764	0	0	0	8154	0
										19.1291	0	0	2471	0	0	7159	1192	0	0	8480	2062	12030	0	489	0		19.4072	0	0	0	5245	0
										19.1605	0	0	2278	0	0	6685	726	0	491	5674	1634	15865	0	0	0		19.4379	0	0	0	0	0
										19.1917	0	0	2399	541	0	6340	932	0	0	7188	1383	10814	0	0	0		19.4686	0	0	0	0	0
										19.2232	0	0	2928	561	0	6614	511	0	0	4369	1323	10092	0	0	0		19.4995	0	0	0	0	0
										19.2544	501	0	2410	0	0	7665	0	0	0	5290	1427	11861	0	0	0		19.5302	0	0	0	0	0
										19.2862	0	0	2940	0	0	5830	951	473	0	5721	1610	15455	0	0	0		19.5609	0	0	0	0	0
										19.3176	0	0	1933	0	0	6654	563	0	0	6514	1322	11280	0	0	0		19.5918	0	0	0	0	0
										19.3492	0	0	2310	0	0	5011	972	0	619	4414	1260	16177	0	0	0		19.6226	0	0	0	0	0
										19.3803	0	0	3093	0	0	7494	666	0	0	4461	929	12850	0	0	0		19.6534	0	0	0	0	0
										19.4115	0	0	1801	0	0	6191	917	0	0	5372	1362	11573	0	438	0		19.6843	0	0	0	0	0
										19.4425	569	0	2167	0	0	5210	571	0	0	4835	0	10710	0	0	0		19.715	0	0	0	0	0
										19.4737	0	0	892	466	0	6305	0	0	0	4946	1520	10879	0	0	0		19.7457	0	0	0	0	0
										19.5048	0	0	1710	0	0	6870	1328	0	0	4025	1149	8111	0	0	0		19.7766	0	0	4435	0	0
										19.5356	0	0	3498	0	0	5767	854	0	0	3035	768	9733	0	0	0		19.8073	0	0	14621	0	0
										19.5663	0	0	2475	0	0	6068	0	0	0	4119	1161	10146	0	0	0		19.8381	0	0	13217	0	0
										19.5973	0	0	2061	0	0	4870	630	0	0	4924	1722	10053	0	0	0		19.8689	0	0	13926	0	0
										19.628	0	0	1334	0	0	4736	0	0	0	4436	1699	13894	0	0	0		19.8996	0	0	7401	0	0
										19.6587	0	0	2908	0	0	4427	0	0	0	4899	564	9215	0	0	0		19.9304	0	0	6261	0	0
										19.6895	0	0	1919	0	0	4288	584	0	0	3287	0	9966	0	0	0		19.9612	0	0	7765	0	0
										19.7204	0	0	1768	0	0	4125	754	0	0	3167	1168	11443	0	0	0		19.9921	0	0	8967	0	0
										19.7508	0	0	1922	0	0	4990	0	0	0	4443	1144	10819	0	0	0		20.0229	0	0	6566	0	0
										19.7816	0	0	1199	0	0	5270	625	482	0	4360	1041	10556	0	0	0		20.0538	0	0	6086	0	0
										19.8123	0	635	1994	0	0	4000	603	0	0	4335	1115	10871	0	0	0		20.0846	0	0	4850	0	0
										19.8431	643	0	1615	0	0	3834	789	0	610	4223	1272	10217	0	0	0		20.1154	0	0	6047	0	0
										19.8739	0	0	2657	0	0	4396	1563	0	0	3340	1546	9306	0	0	0		20.1464	0	0	0	0	0
										19.9049	0	0	1722	0	0	3325	0	0	0	2930	997	6137	0	0	0		20.1772	0	0	0	0	0
										19.936	0	0	1774	0	0	3559	1076	0	0	5041	1165	10703	0	0	0		20.2082	0	0	0	0	0
										19.9671	0	0	1804	0	0	4223	947	0	0	3652	805	8191	0	0	0		20.2391	0	0	0	0	0
										19.998	0	0	2633	0	0	3566	894	0	0	4162	0	8205	0	0	0		20.27	0	0	4162	0	0
										20.0294	0	0	1563	0	0	3643	0	0	0	5234	1220	7969	0	0	0		20.3009	0	0	4053	0	0
										20.0607	0	0	812	0	0	2341	1266	0	0	3881	1458	7658	0	0	0		20.3319	0	0	0	0	0
										20.0922	0	0	1020	0	0	4892	0	0	569	3000	562	9054	0	0	0		20.3628	0	6020	0	0	0
										20.1233	0	0	1055	0	0	3055	0	0	0	2107	882	5510	0	0	0		20.3938	0	5947	0	0	0
										20.1544	0	0	1481	0	0	2696	0	0	0	3115	1058	7834	0	0	0		20.4248	0	14949	0	0	0
										20.1849	0	0	778	0	0	3335	0	0	0	2323	1064	7732	0	0	0		20.4557	0	11616	0	0	0
										20.2151	0	0	1340	0	0	2865	0	0	0	3849	0	7142	0	0	0		20.4866	0	13224	0	0	0
										20.2449	0	0	1525	0	0	1213	0	0	0	1993	1453	7090	0	0	0		20.5176	0	8697	2513	0	0
										20.2746	0	0	0	0	0	2521	0	0	0	3286	1506	5169	0	0	0		20.5485	0	5267	0	0	0
										20.304	0	0	1246	0	0	0	0	0	0	2709	0	5878	0	0	0		20.5795	0	5496	0	0	0
										20.3337	0	0	2313	0	0	2378	0	0	0	2960	1993	5120	0	0	0		20.6107	0	4684	0	0	0
										20.3636	0	0	940	0	0	3957	0	0	0	2049	0	6239	0	0	0		20.6417	0	6391	2278	0	0
										20.3942	0	0	1413	0	0	2082	0	0	0	2679	0	4500	0	0	0		20.6727	0	5346	0	0	0
										20.4251	0	0	1015	0	0	1954	0	0	0	3576	0	5615	0	0	0		20.7038	0	3611	0	0	0
										20.456	0	0	932	0	0	2516	0	0	0	2079	0	6382	0	0	0		20.7349	0	3609	0	0	0
										20.4861	0	0	0	0	0	1733	0	0	0	3492	0	5646	0	0	0		20.7661	0	2459	0	0	0
										20.5158	0	0	0	0	0	1933	0	0	0	1740	0	5183	0	1444	0		20.7972	0	5630	0	0	0
										20.545	0	0	0	0	0	0	0	0	0	2561	0	5653	0	0	0		20.8283	0	2508	0	0	0
										20.5742	0	0	0	0	0	4055	0	0	0	1287	0	6585	0	0	0		20.8594	0	3006	0	0	0
										20.6035	0	0	0	0	0	1769	0	0	0	2619	0	5762	0	0	0		20.8906	0	2647	0	0	0
										20.6334	0	0	1252	0	0	3229	0	0	0	2393	940	4281	0	0	0		20.9217	0	2227	0	0	0
										20.6632	0	0	0	0	0	2696	0	0	0	1978	753	4196	0	0	0		20.9529	5666	0	0	0	0
										20.6933	0	0	874	0	0	1635	0	0	0	2151	0	3349	0	0	0		20.9842	9545	0	0	0	0
										20.7235	0	0	0	0	0	0	0	0	0	2071	0	2935	0	0	0		21.0153	3677	1928	0	0	0
										20.7536	0	0	0	0	0	0	0	0	0	0	0	3810	0	0	0		21.0466	6857	1701	0	0	0
										20.783	0	0	0	0	0	0	0	0	0	0	0	3031	0	0	0		21.0779	3442	0	0	0	0
										20.8122	0	0	1697	0	0	0	0	0	0	0	0	3612	0	0	0		21.1092	4329	3731	0	0	0
										20.8409	0	0	0	0	0	0	0	0	0	0	0	1992	0	0	0		21.1405	4523	0	0	0	0
										20.8699	0	0	0	0	0	0	0	0	0	1974	0	2633	0	0	0		21.1718	2171	0	0	0	0
										20.9012	0	0	0	0	0	0	0	0	0	2499	0	2715	0	0	0		21.203	0	0	0	0	0
										20.9329	0	0	0	0	0	0	0	0	0	0	1038	2337	0	0	0		21.2343	0	0	0	0	0
										20.9649	0	0	0	0	0	0	0	0	0	0	0	3902	0	0	0		21.2656	0	0	0	0	0
										20.9971	0	0	0	0	0	1746	0	0	0	1593	0	2053	0	0	0		21.2968	0	0	0	0	0
										21.029	0	0	0	0	0	0	0	0	0	1515	0	1951	0	0	0		21.3282	2840	0	0	0	0
										21.0615	0	0	0	0	0	1347	0	0	0	1273	867	2547	0	0	0		21.3596	1651	0	0	0	0
										21.0944	0	0	850	0	0	1163	0	0	0	1250	0	3254	0	0	0		21.3909	1856	0	0	0	0
										21.128	0	0	0	0	0	934	0	0	0	811	0	1635	0	0	0		21.4222	0	0	0	0	0
										21.1612	0	0	0	0	0	802	0	0	0	1294	0	2429	0	0	0		21.4535	0	0	0	0	0
										21.1952	0	0	0	0	0	989	0	0	0	0	0	1712	0	0	0		21.4849	0	0	0	0	0
										21.2292	0	0	0	0	0	463	0	0	0	1051	0	1725	0	0	0		21.5163	0	0	0	0	0
										21.2645	0	0	0	0	0	537	0	0	0	703	0	2538	0	0	0		21.5476	0	0	0	0	0
										21.2994	0	0	756	0	0	643	0	0	0	909	0	2724	0	0	0		21.579	0	1531	0	0	0
										21.3341	0	0	0	0	0	726	0	0	0	815	0	1895	0	0	0		21.6103	0	0	0	0	0
										21.3691	0	0	0	0	0	538	0	0	0	498	361	1275	0	0	0		21.6416	0	0	0	0	0
										21.4044	0	0	356	0	0	962	0	0	0	437	0	600	0	0	0
										21.4407	0	0	254	0	0	613	0	0	0	661	0	989	0	0	0
										21.4784	0	0	0	0	0	0	0	0	0	475	0	1224	0	0	0
										21.5147	0	0	283	0	0	382	0	0	0	589	558	1198	0	0	0
										21.5504	0	0	391	0	0	334	0	0	0	928	0	1676	0	0	0
										21.5861	0	0	361	0	0	688	0	0	0	485	0	2279	0	0	0
										21.6228	0	0	0	0	0	354	0	0	0	431	0	852	0	0	0
										21.6596	0	0	0	0	0	536	0	0	0	522	335	1586	0	0	0
										21.6952	0	0	290	0	0	592	0	0	0	703	308	995	0	0	0
										21.7305	0	0	0	0	0	518	0	0	0	726	0	1584	0	0	0
										21.7665	0	0	0	0	0	315	0	0	0	631	234	1796	0	0	0
										21.8025	0	0	216	0	0	235	0	0	0	686	0	1276	0	0	0
										21.8388	0	0	0	0	0	437	0	0	0	949	0	1271	0	0	0
										21.8742	0	0	389	0	0	571	0	0	0	649	0	972	0	0	0
										21.9103	0	0	0	0	0	499	0	0	0	626	0	1320	0	0	0
										21.9455	0	0	208	0	0	441	0	0	0	561	0	1411	0	0	0
										21.9819	0	0	0	0	0	390	0	0	0	543	0	1130	0	0	0
										22.0182	0	0	165	0	0	398	0	0	0	401	0	1198	0	0	0
										22.0546	0	0	0	0	0	339	0	0	0	736	234	1110	0	0	0
										22.0911	0	0	254	0	0	560	218	0	0	471	260	1178	0	0	0
										22.1273	192	0	0	0	0	416	0	0	0	216	0	1320	0	0	0
										22.1637	0	0	0	0	0	250	0	0	0	235	0	1335	0	0	0
										22.2	0	0	324	0	0	455	0	0	0	485	0	1380	0	0	0
										22.2364	0	0	0	0	0	287	0	0	0	623	236	819	0	0	0
										22.2728	0	0	212	0	0	0	0	0	0	799	255	620	0	0	0
										22.3091	0	0	448	0	0	0	0	0	0	561	0	1128	0	0	0
										22.3454	0	0	0	0	0	0	0	0	0	652	192	881	0	0	0
										22.3818	0	0	230	0	0	376	0	0	0	437	201	1474	0	0	0
										22.4182	0	0	0	0	0	260	0	0	0	585	248	1371	0	0	0
										22.4546	0	0	0	0	0	351	0	0	0	383	241	846	0	0	0
										22.4909	0	0	249	0	0	300	0	0	0	627	0	1450	0	0	0
										22.5272	0	0	228	0	0	326	0	0	0	461	0	1125	0	0	0
										22.5636	0	0	0	0	0	242	0	0	0	553	0	1231	0	0	0
										22.5999	0	0	0	0	0	292	0	0	0	762	166	941	0	0	0
										22.6364	0	0	451	0	0	425	0	0	0	584	0	801	0	0	0
										22.6726	0	0	271	0	0	265	0	0	0	697	0	1043	0	0	0
										22.709	0	0	499	0	0	0	0	0	0	705	0	1200	0	0	0
										22.7454	0	0	228	0	0	317	0	0	0	340	322	1325	0	0	0
										22.7817	0	0	202	0	0	540	0	0	0	550	250	876	0	0	0
										22.8182	0	0	0	0	0	0	0	0	0	582	0	804	0	0	0
										22.8544	0	0	226	0	0	368	0	0	0	225	248	560	0	0	0
										22.8908	0	0	0	0	0	428	0	0	0	260	191	748	0	0	0
										22.9272	0	0	230	0	0	318	0	0	0	363	0	730	0	0	0
										22.9635	0	0	0	0	0	230	0	0	0	241	197	1091	0	0	0
										23	0	0	239	0	0	226	0	0	0	768	0	1076	0	0	0
										23.0362	0	0	0	0	0	285	0	0	0	468	0	769	0	0	0
										23.0726	0	0	290	0	0	500	0	0	0	299	0	766	0	0	0
										23.1089	0	0	257	0	0	303	0	0	0	448	0	492	0	0	0
										23.1453	0	0	252	0	0	0	0	0	0	512	349	1206	0	0	0
										23.1817	0	0	0	0	0	0	0	0	0	424	334	667	0	0	0
										23.218	0	0	0	0	0	335	0	0	0	493	186	832	0	0	0
										23.2543	0	0	0	0	0	0	0	0	0	410	0	532	0	0	0
										23.2907	0	0	205	0	0	496	0	0	0	441	0	809	0	0	0
										23.3271	0	0	0	0	0	0	0	0	0	489	0	1022	0	0	0
										23.3635	0	0	278	0	0	324	0	0	0	668	0	946	0	0	0
										23.3998	0	0	0	0	0	0	0	0	0	378	0	782	0	0	0
										23.4361	0	0	0	0	0	320	0	0	0	323	0	1001	0	0	0
										23.4725	0	0	263	0	0	0	0	0	0	548	0	688	0	0	0
										23.5088	0	0	255	0	0	0	0	0	0	286	0	779	0	0	0
										23.5453	0	0	0	0	0	316	0	0	0	591	0	1007	0	0	0
										23.5816	0	0	0	0	0	0	0	0	0	325	0	1152	0	0	0
										23.6179	0	0	334	0	0	221	0	0	0	410	186	902	0	0	0
										23.6543	0	0	278	0	0	0	0	0	0	177	0	842	0	0	0
										23.6906	0	0	192	0	0	0	0	0	0	436	0	782	0	0	0
										23.7271	0	0	0	0	0	459	0	0	0	481	0	685	0	0	0
										23.7633	0	0	0	0	0	0	0	0	0	283	0	306	0	0	0
										23.7997	0	0	0	0	0	0	0	0	0	714	258	662	0	0	0
										23.836	0	0	0	0	0	0	0	0	0	521	202	479	0	0	0
										23.8724	0	0	0	0	0	0	0	0	0	454	0	575	0	0	0
										23.9088	0	0	0	0	0	0	0	0	0	537	208	422	0	0	0
										23.9451	0	0	0	0	0	192	0	0	0	554	0	500	0	0	0
										23.9815	0	0	0	0	0	0	0	0	0	527	0	812	0	0	0
										24.0178	0	0	0	0	0	0	182	0	0	253	0	637	0	0	0
										24.0542	0	0	0	0	0	0	0	0	0	272	199	791	0	0	0
										24.0906	0	0	0	0	0	0	0	0	0	564	0	553	0	0	0
										24.1269	0	0	0	0	0	449	0	0	0	276	0	334	0	0	0
										24.1632	0	0	0	0	0	0	0	0	0	554	0	529	0	0	0
										24.1996	0	0	0	0	0	0	0	0	0	381	0	521	0	0	0
										24.236	0	0	0	0	0	0	0	0	0	445	0	710	0	0	0
										24.2724	0	0	0	0	0	0	0	0	0	462	186	946	0	0	0
										24.3087	0	0	0	0	0	0	0	0	0	455	0	1045	0	0	0
										24.345	0	0	0	0	0	391	0	0	0	431	0	684	0	0	0
										24.3814	0	0	0	0	0	0	0	0	0	461	0	240	0	0	0
										24.4177	0	0	0	0	0	0	0	0	0	461	230	1228	0	0	0
										24.4542	0	0	0	0	0	0	0	0	0	470	208	527	0	0	0
										24.4904	0	0	0	0	0	225	0	0	0	490	216	272	0	0	0
										24.5268	0	0	0	0	0	210	0	0	0	384	147	546	0	0	0
										24.5632	0	0	0	0	0	247	0	0	0	290	0	696	0	0	0
										24.5995	0	0	0	0	0	0	0	0	0	653	0	680	0	0	0
										24.636	0	0	0	0	0	0	0	0	0	800	230	597	0	0	0
										24.6722	0	0	0	0	0	0	0	0	0	0	0	671	0	0	0
										24.7086	0	0	0	0	0	233	0	0	0	343	247	469	0	0	0
										24.7449	0	0	0	0	0	0	0	0	0	250	0	517	0	0	0
										24.7813	0	0	0	0	0	238	0	0	0	375	0	493	0	0	0
										24.8178	0	0	0	0	0	257	0	0	0	467	0	542	0	0	0
										24.854	0	0	0	0	0	414	0	0	0	318	0	672	0	0	0
										24.8904	0	0	0	0	0	0	0	0	0	351	0	673	0	0	0
										24.9267	0	0	0	0	0	0	0	0	0	383	0	742	0	0	0
										24.9631	0	0	245	0	0	0	0	0	0	424	211	750	0	0	0
										24.9995	0	0	0	0	0	0	0	0	0	261	0	727	0	0	0
										25.0358	0	0	0	0	0	0	0	0	0	235	0	370	0	0	0
										25.0722	0	0	316	0	0	0	0	0	0	520	0	464	0	0	0
										25.1085	0	0	0	0	0	178	0	0	0	216	0	682	0	0	0
										25.1449	0	0	0	0	0	200	0	0	0	481	0	731	0	0	0
										25.1813	0	0	0	0	0	0	0	0	0	405	0	590	0	0	0
										25.2176	0	0	0	0	0	223	0	0	0	338	0	611	0	0	0
										25.2539	0	0	0	0	0	0	0	0	0	335	0	391	0	0	0
										25.2903	0	0	0	0	0	337	0	0	0	454	0	524	0	0	0
										25.3266	0	0	0	0	0	196	0	0	0	405	182	697	0	0	0
										25.3631	0	0	230	0	0	0	0	0	0	383	203	539	0	0	0
										25.3993	0	0	0	0	0	0	0	0	0	466	0	1052	0	0	0
										25.4357	0	0	209	0	0	295	0	0	0	792	310	585	0	0	0
										25.4721	0	0	0	0	0	0	0	0	0	656	271	692	0	0	0
										25.5084	158	0	253	0	0	212	0	0	0	577	0	971	0	0	0
										25.5449	0	0	202	0	0	0	0	0	0	332	0	1334	0	0	0
										25.5811	0	0	0	0	0	241	0	0	0	598	472	1230	0	0	0
										25.6165	0	0	254	0	0	0	0	0	0	610	452	1325	0	0	0
										25.651	0	0	382	0	0	285	0	0	0	760	323	1451	0	0	0
										25.687	0	0	396	0	0	260	0	0	0	1349	236	2493	0	0	0
										25.7235	0	0	212	0	0	344	0	0	0	1854	548	2708	0	0	0
										25.7597	0	0	469	0	0	657	0	0	0	1460	0	2833	0	0	0
										25.7954	0	0	0	0	0	272	0	0	0	1944	422	2503	0	0	0
										25.8305	0	0	797	0	0	864	0	0	0	1194	579	3753	0	0	0
										25.8645	0	0	795	0	0	846	0	0	0	2299	513	4074	0	0	0
										25.8976	0	0	760	0	0	610	0	0	0	1957	362	3778	0	0	0
										25.9301	0	0	800	0	0	1129	0	0	0	3527	1127	4873	0	0	0
										25.962	0	0	1207	0	0	483	0	0	0	2756	1022	4100	0	0	0
										25.9938	0	0	841	0	0	1403	0	0	0	2684	836	3036	0	0	0
										26.0248	0	0	2006	0	0	0	0	0	0	3524	0	5410	0	0	0
										26.0558	0	0	838	0	0	1430	555	0	0	3393	1367	3887	0	0	0
										26.0871	0	0	2097	0	0	1161	0	0	0	4505	690	4424	0	0	0
										26.1182	0	0	1114	0	0	1022	0	0	0	2352	1176	5233	0	0	0
										26.1495	0	0	1906	0	0	2135	0	0	0	4097	2226	6033	0	0	0
										26.1808	0	0	788	0	0	1405	594	0	0	3822	762	6422	0	0	0
										26.2124	0	0	1423	0	0	2074	0	0	0	3640	889	5495	0	0	0
										26.2441	0	0	657	0	0	579	0	0	0	3771	1104	6505	0	0	0
										26.2757	0	0	1756	0	0	1651	0	0	0	3530	1067	6061	0	0	0
										26.3076	0	0	1526	0	0	1596	0	0	0	4392	1409	6191	0	0	0
										26.3399	0	0	1443	325	0	769	0	0	0	4074	888	5072	0	0	0
										26.373	0	0	1184	446	0	1999	0	0	0	4018	1078	6509	0	0	0
										26.4062	414	0	952	0	0	1622	0	0	0	3249	718	6726	0	0	0
										26.4399	0	0	1582	0	0	1397	245	0	298	3082	1315	6693	0	0	0
										26.4747	0	0	1113	0	0	1022	0	0	0	3017	1123	5574	0	0	0
										26.5096	233	0	1477	0	0	1297	347	0	0	2825	864	5957	0	0	0
										26.5459	220	0	1300	0	0	1236	0	0	0	3396	1053	5910	0	0	0
										26.5823	197	0	1581	235	0	1126	0	0	0	3616	937	4860	0	0	0
										26.6187	0	0	1383	0	0	1617	0	0	0	3291	672	6115	0	0	0
										26.6551	0	0	1094	0	0	1445	0	0	0	3370	802	4526	0	0	0
										26.6914	243	0	1072	0	0	1529	293	244	0	2861	862	5145	0	0	0
										26.7277	0	0	1003	0	0	1154	282	0	0	2287	684	4416	0	0	0
										26.7641	0	0	927	0	0	1455	274	0	0	3121	972	4806	0	0	0
										26.8004	0	0	1213	0	0	1229	473	0	0	2932	777	5150	0	0	0
										26.8369	0	0	937	0	0	1990	339	0	284	3224	1041	5288	0	0	0
										26.8731	315	0	933	0	0	1170	275	0	0	2425	711	5196	0	0	0
										26.9095	0	0	819	0	0	1041	0	0	0	3025	220	4806	0	0	0
										26.9459	406	0	1267	299	0	1255	0	0	287	1907	454	3961	0	0	0
										26.9822	0	0	776	0	0	968	470	0	0	2862	766	3763	0	0	0
										27.0187	0	0	667	0	0	1254	257	0	0	1776	697	3818	0	0	0
										27.0549	0	0	1012	0	0	1307	0	0	0	2860	669	4216	0	0	0
										27.0913	0	0	976	0	0	1139	0	0	0	2429	584	3322	0	0	0
										27.1276	193	0	558	336	0	1298	0	0	0	2378	426	2892	0	0	0
										27.164	0	0	599	0	0	1184	0	0	240	1859	614	3413	0	0	0
										27.2005	0	0	418	216	0	856	0	0	0	1931	569	2991	0	0	0
										27.2367	201	0	506	0	0	886	235	0	0	2596	579	3256	0	0	0
										27.2731	0	0	583	0	0	1188	236	0	0	1988	430	2771	0	0	0
										27.3094	0	0	580	0	0	968	0	0	0	2233	373	3012	0	0	0
										27.3458	0	0	589	0	0	1019	0	0	0	1808	311	2411	0	0	0
										27.3822	0	0	338	0	0	694	0	0	0	1869	280	2774	0	0	0
										27.4185	0	0	566	0	0	1000	0	0	0	1792	586	2230	0	0	0
										27.4548	0	0	397	0	0	882	0	0	0	1601	431	2874	0	0	0
										27.4912	0	0	768	0	0	764	0	0	0	1839	270	2324	0	0	0
										27.5275	0	0	632	0	0	762	0	0	0	1088	605	2664	0	0	0
										27.564	0	0	399	0	0	776	0	0	0	1404	247	2584	0	0	0
										27.6003	0	0	474	0	0	794	204	0	0	1078	0	2258	0	0	0
										27.6366	0	0	412	0	0	537	0	0	0	1374	422	1515	0	0	0
										27.673	0	0	423	0	0	829	0	0	0	766	685	2770	0	0	0
										27.7093	0	0	465	0	0	761	0	0	0	1543	583	1663	0	0	0
										27.7458	0	0	411	0	0	406	0	0	0	1187	362	2057	0	0	0
										27.782	0	0	292	0	0	369	0	0	0	1427	355	1219	0	0	0
										27.8184	0	0	495	0	0	847	0	0	0	1464	284	1233	0	0	0
										27.8547	0	0	254	0	0	721	0	0	0	1088	285	1942	0	202	0
										27.8911	0	0	252	0	0	853	0	0	0	912	0	2467	0	0	0
										27.9276	0	0	593	0	0	511	0	0	0	1147	0	2038	0	0	0
										27.9638	0	0	412	0	0	608	0	0	0	1145	465	2068	0	0	0
										28.0002	156	0	407	0	0	615	175	193	0	1549	0	1732	0	0	0
										28.0365	0	0	497	0	0	489	0	0	0	1250	331	1503	0	0	0
										28.0729	0	0	0	0	0	365	0	0	0	843	0	1435	0	0	0
										28.1093	0	0	471	0	0	410	204	0	0	1300	0	1360	0	0	0
										28.1456	0	0	237	0	0	619	0	0	0	1046	415	1336	0	0	0
										28.1819	0	0	203	0	0	350	0	0	0	621	370	1651	0	0	0
										28.2183	0	0	0	0	0	479	0	0	0	690	216	1161	0	0	0
										28.2547	0	0	0	0	0	447	0	0	0	1072	284	1412	0	0	0
										28.2911	0	0	222	0	0	523	0	0	0	889	0	1314	0	0	0
										28.3274	0	0	463	0	0	522	0	0	0	1163	527	1198	0	0	0
										28.3637	0	0	253	0	0	575	0	0	0	1150	0	991	0	0	0
										28.4001	0	0	0	0	0	436	0	0	0	777	228	1820	0	0	0
										28.4364	0	0	350	0	0	408	0	204	0	777	0	1732	0	0	0
										28.4729	0	0	221	0	0	368	0	0	0	954	307	1172	0	0	0
										28.5092	0	0	217	0	0	432	0	0	0	750	0	1350	0	0	0
										28.5455	0	0	250	0	0	453	0	0	0	513	386	760	0	0	0
										28.5819	0	0	0	0	0	449	0	0	0	1088	0	1123	0	0	0
										28.6182	0	0	353	0	0	0	0	0	0	729	183	1287	0	0	0
										28.6547	0	0	327	0	0	456	0	0	0	833	0	1143	0	0	0
										28.6909	0	0	206	0	0	367	0	0	0	798	228	1252	0	0	0
										28.7273	0	0	0	0	0	231	0	0	0	669	255	1020	0	0	0
										28.7636	0	0	0	0	0	0	0	0	0	772	0	1370	0	0	0
										28.8	0	0	261	0	0	367	0	0	0	688	0	891	0	0	0
										28.8365	0	0	255	0	0	400	0	0	0	618	0	1336	0	0	0
										28.8727	0	0	0	0	0	469	0	0	0	437	0	1095	0	0	0
										28.9091	0	0	0	0	0	294	0	0	0	417	0	611	0	0	0
										28.9454	0	0	189	0	0	352	0	0	0	414	208	888	0	0	0
										28.9818	0	0	295	0	0	210	0	0	0	402	0	714	0	0	0
										29.0182	0	0	208	0	0	324	0	0	0	615	0	1109	0	0	0
										29.0545	0	0	310	0	0	231	0	0	0	875	0	1170	0	0	0
										29.0909	0	0	0	0	0	263	0	0	0	745	0	1028	0	0	0
										29.1272	0	0	0	0	0	231	0	0	0	774	256	763	0	0	0
										29.1636	0	0	0	0	0	256	0	0	0	621	0	822	0	0	0
										29.2	0	0	207	0	0	0	0	0	0	604	0	596	0	0	0
										29.2363	0	0	0	182	0	352	0	0	0	571	185	615	0	0	0
										29.2726	0	0	0	0	0	334	0	0	0	385	0	873	0	0	0
										29.309	0	0	316	0	0	0	0	0	0	640	0	890	0	0	0
										29.3454	0	0	0	0	0	346	0	0	0	487	0	1352	0	0	0
										29.3818	0	0	206	0	0	259	0	0	0	632	0	911	0	0	0
										29.4181	0	0	0	0	0	253	0	0	0	721	0	739	0	0	0
										29.4544	0	0	0	0	0	435	0	0	0	360	0	1030	0	0	0
										29.4908	0	0	224	0	0	284	0	0	261	477	0	916	0	0	0
										29.5271	0	0	0	0	0	0	0	0	0	567	200	552	0	0	0
										29.5636	0	0	0	0	0	255	0	0	0	383	0	1134	0	0	0
										29.5998	0	0	0	0	0	350	0	0	0	445	0	481	0	0	0
										29.6362	0	0	0	0	0	552	0	0	0	413	0	797	0	0	0
										29.6725	0	0	0	0	0	311	0	0	0	368	487	671	0	0	0
										29.7089	0	0	0	0	0	354	0	0	0	777	0	877	0	0	0
										29.7454	0	0	200	0	0	0	0	0	0	530	0	592	0	0	0
										29.7816	0	0	241	0	0	353	0	0	0	216	0	872	0	0	0
										29.818	0	0	0	0	0	0	0	0	0	573	198	907	0	0	0
										29.8543	0	0	0	0	0	0	0	0	0	552	297	693	0	0	0
										29.8907	0	0	0	0	0	306	0	0	0	194	850	475	0	0	0
										29.9271	0	0	0	0	0	277	0	0	0	478	355	708	0	0	0
										29.9634	0	0	0	0	0	0	0	0	0	696	243	556	0	0	0
										29.9997	0	0	0	0	0	0	0	0	0	677	277	579	0	0	0
[truncated: 31 more columns]
