# Supplementary material for: Polyketide synthase-based controlled synthesis of polycyclopropanated fuel molecules
Source: Nat Commun. 2026 May 27;17:6904. doi: 10.1038/s41467-026-73172-3 (PMC13389473; doi:10.1038/s41467-026-73172-3)
Supplement: Supplementary file 13 — Source Data [file 41467_2026_73172_MOESM13_ESM.zip]

Archive with 105 entries (104 files):
- Source Data/
- Source Data/Figure 5D.txt
- __MACOSX/Source Data/._Figure 5D.txt
- Source Data/Figure 4a.txt
- __MACOSX/Source Data/._Figure 4a.txt
- Source Data/Figure 5E.txt
- __MACOSX/Source Data/._Figure 5E.txt
- Source Data/Supplementary figure 5b.txt
- __MACOSX/Source Data/._Supplementary figure 5b.txt
- Source Data/Figure 4c.txt
- __MACOSX/Source Data/._Figure 4c.txt
- Source Data/Figure 5F.txt
- __MACOSX/Source Data/._Figure 5F.txt
- Source Data/Figure 4B.txt
- __MACOSX/Source Data/._Figure 4B.txt
- Source Data/Supplementary Figure 5c.txt
- __MACOSX/Source Data/._Supplementary Figure 5c.txt
- Source Data/Figure 5B.txt
- __MACOSX/Source Data/._Figure 5B.txt
- Source Data/.DS_Store
- __MACOSX/Source Data/._.DS_Store
- Source Data/Supplementary Figure 8.txt
- __MACOSX/Source Data/._Supplementary Figure 8.txt
- Source Data/Supplementary Figure 9.txt
- __MACOSX/Source Data/._Supplementary Figure 9.txt
- Source Data/Figure 5C.txt
- __MACOSX/Source Data/._Figure 5C.txt
- Source Data/Figure 4D.txt
- __MACOSX/Source Data/._Figure 4D.txt
- Source Data/Supplementary Figure 20.txt
- __MACOSX/Source Data/._Supplementary Figure 20.txt
- Source Data/Supplementary Figure 34.txt
- __MACOSX/Source Data/._Supplementary Figure 34.txt
- Source Data/Figure 3F.txt
- __MACOSX/Source Data/._Figure 3F.txt
- Source Data/Supplementary Figure 35.txt
- __MACOSX/Source Data/._Supplementary Figure 35.txt
- Source Data/Supplementary Figure 21.txt
- __MACOSX/Source Data/._Supplementary Figure 21.txt
- Source Data/Supplementary Figure 27 7d.txt
- __MACOSX/Source Data/._Supplementary Figure 27 7d.txt
- Source Data/Supplementary Figure 37.txt
- __MACOSX/Source Data/._Supplementary Figure 37.txt
- Source Data/Figure 3D.txt
- __MACOSX/Source Data/._Figure 3D.txt
- Source Data/Figure 3E.txt
- __MACOSX/Source Data/._Figure 3E.txt
- Source Data/Supplementary Figure 22.txt
- __MACOSX/Source Data/._Supplementary Figure 22.txt
- Source Data/Supplementary Figure 36.txt
- __MACOSX/Source Data/._Supplementary Figure 36.txt
- Source Data/Supplementary FIgure 32.txt
- __MACOSX/Source Data/._Supplementary FIgure 32.txt
- Source Data/Supplementary Figure 33.txt
- __MACOSX/Source Data/._Supplementary Figure 33.txt
- Source Data/Supplementary Figure 28 ratios.txt
- __MACOSX/Source Data/._Supplementary Figure 28 ratios.txt
- Source Data/Supplementary Figure 19.txt
- __MACOSX/Source Data/._Supplementary Figure 19.txt
- Source Data/Supplementary figure 25.txt
- __MACOSX/Source Data/._Supplementary figure 25.txt
- Source Data/Supplementary Figure 31.txt
- __MACOSX/Source Data/._Supplementary Figure 31.txt
- Source Data/Figure 3B.txt
- __MACOSX/Source Data/._Figure 3B.txt
- Source Data/Figure 3C.txt
- __MACOSX/Source Data/._Figure 3C.txt
- Source Data/Supplementary figure 30.txt
- __MACOSX/Source Data/._Supplementary figure 30.txt
- Source Data/Supplementary Figure 18.txt
- __MACOSX/Source Data/._Supplementary Figure 18.txt
- Source Data/Supplementary Figure 15.txt
- __MACOSX/Source Data/._Supplementary Figure 15.txt
- Source Data/Supplementary figure 29.txt
- __MACOSX/Source Data/._Supplementary figure 29.txt
- Source Data/Supplementary Figure 14.txt
- __MACOSX/Source Data/._Supplementary Figure 14.txt
- Source Data/Supplementary Figure 16.txt
- __MACOSX/Source Data/._Supplementary Figure 16.txt
- Source Data/Supplementary Figure 26 14d.txt
- __MACOSX/Source Data/._Supplementary Figure 26 14d.txt
- Source Data/Supplementary Figure 17.txt
- __MACOSX/Source Data/._Supplementary Figure 17.txt
- Source Data/Supplementary Figure 13.txt
- __MACOSX/Source Data/._Supplementary Figure 13.txt
- Source Data/Supplementary Figure 27 14d.txt
- __MACOSX/Source Data/._Supplementary Figure 27 14d.txt
- Source Data/Supplementary Figure 12.txt
- __MACOSX/Source Data/._Supplementary Figure 12.txt
- Source Data/Supplementary Figure 10.txt
- __MACOSX/Source Data/._Supplementary Figure 10.txt
- Source Data/Supplementary Figure 11.txt
- __MACOSX/Source Data/._Supplementary Figure 11.txt
- Source Data/Supplementary Figure 7.txt
- __MACOSX/Source Data/._Supplementary Figure 7.txt
- Source Data/Supplementary figure 6.txt
- __MACOSX/Source Data/._Supplementary figure 6.txt
- Source Data/Supplementary Figure 26 7d.txt
- __MACOSX/Source Data/._Supplementary Figure 26 7d.txt
- Source Data/Supplementary figure 23 total.txt
- __MACOSX/Source Data/._Supplementary figure 23 total.txt
- Source Data/Supplementary figure 23 ratio.txt
- __MACOSX/Source Data/._Supplementary figure 23 ratio.txt
- Source Data/Supplementary Figure 28 total.txt
- __MACOSX/Source Data/._Supplementary Figure 28 total.txt
