# Supplementary material for: Polyketide synthase-based controlled synthesis of polycyclopropanated fuel molecules
Source: Nat Commun. 2026 May 27;17:6904. doi: 10.1038/s41467-026-73172-3 (PMC13389473; doi:10.1038/s41467-026-73172-3)
Supplement: Supplementary file 13 — Source Data [file 41467_2026_73172_MOESM13_ESM.zip › Source Data/Figure 5D.txt]

Time	C20:CP7, RT 19.05, m/z = 391.26340	C20:CP6, RT 18.65, m/z = 377.24736	C18:CP7, RT 18.90, m/z = 365.24766	C18:CP6, RT 18.56, m/z = 351.23208	C18:CP5, RT 18.12, m/z = 337.21656	C16:CP7, RT 18.65, m/z = 339.23199	C16:CP6, RT 18.15, m/z = 325.21602	C14:CP6, RT 18.03, m/z = 299.20065	C22:CP9, RT 20.20, m/z = 445.31009	C20CP9, RT 20.02, m/z = 419.29442	C20:CP8, RT 19.50, m/z = 405.27864	C18CP8, RT 19.31, m/z = 379.26297
14.65504	0	0	0	0	0	0	0	0	0	0	0	0
14.683518	0	0	0	0	0	0	0	0	0	0	0	0
14.711993	0	0	0	0	0	0	0	0	0	0	0	0
14.74047	0	0	0	0	0	0	0	0	0	0	0	0
14.769077	0	0	0	0	0	0	0	0	0	0	0	0
14.797535	0	0	0	0	0	0	0	0	0	0	0	0
14.826093	0	0	0	0	0	0	0	0	0	0	0	0
14.854965	0	0	0	0	0	0	0	0	0	0	0	0
14.883823	0	0	0	0	0	0	0	0	0	0	0	0
14.912898	0	0	0	0	0	0	0	0	0	0	0	0
14.942068	0	0	0	0	0	0	0	0	0	0	0	0
14.971187	0	0	0	0	0	0	0	0	0	0	0	0
15.000165	0	0	0	0	0	0	0	0	0	0	0	0
15.029255	0	0	0	0	0	0	0	0	0	0	0	0
15.05819	0	0	0	0	0	0	0	0	0	0	0	0
15.087283	0	0	0	0	0	0	0	0	0	0	0	0
15.116483	0	0	0	0	0	0	0	0	0	0	0	0
15.145613	0	0	0	0	0	0	0	0	0	0	0	0
15.174603	0	0	0	0	0	0	0	0	0	0	0	0
15.203548	0	0	0	0	0	0	0	0	0	0	0	0
15.232308	0	0	0	0	0	0	0	0	0	0	0	0
15.26111	0	0	0	0	0	0	0	0	0	0	0	0
15.289857	0	0	0	0	0	0	0	0	0	0	0	0
15.318447	0	0	0	0	0	0	0	0	0	0	0	0
15.347088	0	0	0	0	0	0	0	0	3220	0	0	0
15.375813	0	0	0	0	0	0	0	0	3443	0	0	0
15.40458	0	0	0	0	0	0	0	0	2894	0	0	0
15.433345	0	0	0	0	0	0	0	0	2640	0	0	0
15.462137	0	0	0	0	0	0	0	0	0	0	0	0
15.490755	0	0	0	0	0	0	0	0	0	0	0	0
15.519438	0	0	0	0	0	0	0	0	0	0	0	0
15.548165	0	0	0	0	0	0	0	0	0	0	0	0
15.577053	0	0	0	0	0	0	0	0	0	0	0	0
15.6081	0	0	0	0	0	0	0	0	5806	0	0	0
15.63913	0	0	0	0	0	0	0	0	0	0	0	0
15.6701	0	0	0	0	0	0	0	0	9275	0	0	0
15.70113	0	0	0	0	0	0	0	0	9776	0	0	0
15.732193	0	0	0	0	0	0	0	0	9147	0	0	0
15.76318	0	0	0	0	0	0	0	0	0	0	0	0
15.794262	0	0	0	0	0	0	0	0	3853	0	0	0
15.825403	0	0	0	0	0	0	0	0	0	0	0	0
15.856352	0	0	0	0	0	0	0	0	0	0	0	0
15.887338	0	0	0	0	0	0	0	0	0	0	0	0
15.918433	0	0	0	0	0	0	0	0	0	0	0	0
15.949433	0	0	0	0	0	0	0	0	0	0	0	0
15.980492	0	0	0	0	0	0	0	0	0	0	0	0
16.011577	0	0	0	0	0	0	0	0	0	0	0	0
16.042497	0	0	0	0	0	0	0	0	0	0	0	0
16.073507	0	0	0	0	0	0	0	0	0	0	0	0
16.104605	0	0	0	0	0	0	0	0	0	0	0	0
16.135672	0	0	0	0	0	0	0	0	0	0	0	0
16.166827	0	0	0	0	0	0	0	0	0	0	0	0
16.197928	0	0	0	0	0	0	0	0	0	0	0	0
16.22892	0	0	0	0	0	0	0	0	0	0	0	0
16.259947	0	0	0	0	0	0	0	0	0	0	0	0
16.291053	0	0	0	0	0	0	0	0	0	0	0	0
16.32217	0	0	0	0	0	0	0	0	0	0	0	0
16.353367	0	0	0	0	0	0	0	0	0	0	0	0
16.384575	0	0	0	0	0	0	0	0	0	0	0	0
16.415643	0	0	0	0	0	0	0	0	0	0	0	0
16.446743	0	0	0	0	0	0	0	0	0	0	0	0
16.47795	0	0	0	0	0	0	0	0	0	0	0	0
16.509078	0	0	0	0	0	0	0	0	0	0	0	0
16.540277	0	0	0	0	0	0	0	0	0	0	0	0
16.571495	0	0	0	0	0	0	0	0	0	0	0	0
16.602595	0	0	0	0	0	0	0	0	0	0	0	0
16.633783	0	0	0	0	0	0	0	0	0	0	0	0
16.665067	0	0	0	0	0	0	0	0	0	0	0	0
16.6962	0	0	0	0	0	0	0	0	0	0	0	0
16.727573	0	0	0	0	0	0	0	0	0	0	0	0
16.75886	0	0	0	0	0	0	0	0	0	0	0	0
16.790038	0	0	0	0	0	0	0	0	0	0	0	0
16.821148	0	0	0	0	0	0	0	0	0	0	0	0
16.852333	0	0	0	0	0	0	0	0	0	0	0	0
16.883508	0	0	0	0	0	0	0	0	0	0	0	0
16.914703	0	0	0	0	0	0	0	0	0	0	0	0
16.946028	0	0	0	0	0	0	0	0	0	0	0	0
16.977203	0	0	0	0	0	0	0	0	0	0	0	0
17.008322	0	0	0	0	0	0	0	0	0	0	0	0
17.039588	0	0	0	0	0	0	0	0	0	0	0	0
17.070775	0	0	0	0	0	0	0	0	0	0	0	0
17.101972	0	0	0	1505	0	0	0	0	0	0	0	0
17.133242	0	0	0	0	0	0	0	0	0	0	0	0
17.164362	0	0	0	0	0	0	0	0	0	0	0	0
17.195587	0	0	0	0	0	0	0	0	0	0	0	0
17.22693	0	0	0	0	0	0	0	0	0	0	0	0
17.258182	0	0	0	0	0	0	0	0	0	0	0	0
17.289475	0	0	0	0	0	0	0	0	0	0	0	0
17.32076	0	0	0	0	0	0	0	0	0	0	0	0
17.351948	0	0	0	0	0	0	0	0	0	0	0	0
17.382998	0	0	0	0	0	0	0	0	0	0	0	0
17.41402	0	0	0	0	0	0	0	0	0	0	0	0
17.444927	0	0	0	0	0	0	0	0	0	0	0	0
17.47594	0	0	0	0	0	0	0	0	0	0	0	0
17.506985	0	0	0	0	0	0	0	0	0	0	0	0
17.537965	0	0	0	0	0	0	0	0	0	0	0	0
17.568998	0	0	0	0	0	0	0	0	0	0	0	0
17.600147	0	0	0	0	0	0	0	0	0	0	0	0
17.631307	0	0	0	0	0	0	0	0	0	0	0	0
17.66254	0	0	0	0	0	0	17919	0	0	0	0	0
17.69378	0	0	0	0	0	0	19438	0	0	0	0	0
17.72491	0	0	0	0	0	0	2289	0	0	0	0	0
17.756068	0	0	0	0	0	0	15345	2096	0	0	0	0
17.787468	0	0	0	0	0	0	0	3064	0	0	0	0
17.818782	0	0	0	0	0	0	0	5673	0	0	0	0
17.850147	0	0	0	0	0	0	0	6390	0	0	0	0
17.881465	0	0	0	0	0	0	0	8977	0	0	0	0
17.91275	0	0	0	0	0	0	2411	10972	0	0	0	0
17.94404	0	0	0	0	0	0	4687	15738	0	0	0	0
17.975052	0	0	0	0	0	0	3984	12592	0	0	0	0
18.003778	0	0	0	0	0	0	9034	12664	0	0	0	0
18.032503	0	0	0	0	4523	0	18742	23223	0	0	0	0
18.061298	0	0	0	0	0	0	72208	17816	0	0	0	0
18.092083	0	0	0	0	0	0	139946	16479	0	0	0	0
18.122818	0	0	0	0	11334	0	227428	14715	0	0	0	0
18.153568	0	0	0	0	8348	0	292062	16130	0	0	0	0
18.184255	0	0	0	0	4105	0	208186	4948	0	0	0	0
18.215082	0	0	4404	0	0	0	122771	6220	0	0	0	0
18.245898	0	0	0	4827	0	0	42720	0	0	0	0	0
18.276692	0	0	0	15073	0	0	27168	0	0	0	0	0
18.307638	0	0	0	20725	0	0	14097	0	0	0	0	0
18.338737	0	0	0	22785	0	0	12897	0	0	0	0	0
18.369785	0	0	0	27552	0	2237	4900	0	0	0	0	0
18.40095	0	0	0	36998	0	8663	8306	0	0	0	0	0
18.432132	0	0	0	37625	0	5372	3212	0	0	0	0	0
18.463212	0	0	0	30944	0	10100	7476	1982	0	0	0	0
18.49425	0	0	0	34779	0	12879	5828	0	0	0	0	0
18.525265	0	0	0	32250	0	26943	6906	0	0	0	0	0
18.556115	0	0	0	40851	0	101283	10924	0	0	0	0	0
18.586973	0	7076	0	23723	0	197641	0	0	0	0	0	0
18.61793	0	10795	0	9902	0	271458	4244	0	0	0	0	0
18.648702	0	13713	0	4206	0	305064	3289	0	0	0	0	0
18.679537	0	11928	5510	0	0	257892	0	0	0	0	0	0
18.710487	0	6538	9804	0	0	178602	0	0	0	0	0	0
18.741393	0	0	21951	0	0	76358	0	0	0	0	0	0
18.772432	0	0	24273	0	0	27165	0	0	0	0	0	0
18.803637	0	0	29567	0	0	19402	0	0	0	0	0	0
18.834762	0	0	33114	0	0	12525	0	0	0	0	0	0
18.865968	0	0	43815	0	0	11385	0	0	0	0	0	0
18.897237	0	0	66317	0	0	8913	0	0	0	0	0	0
18.92835	0	0	63387	0	0	8341	2027	0	0	0	0	0
18.959528	8078	0	37201	0	0	7200	0	0	0	0	0	0
18.990688	10660	0	23322	0	0	7849	0	0	0	0	0	0
19.02168	22459	0	13025	0	0	5335	0	0	0	0	0	0
19.052797	27467	0	9522	0	0	2378	0	0	0	0	0	5664
19.083985	20257	0	0	0	0	2324	0	0	0	0	0	1738
19.115193	8626	0	2494	0	0	0	0	0	0	0	0	3456
19.146665	6027	0	0	0	0	0	0	0	0	0	0	0
19.178182	2050	0	0	0	0	0	0	0	0	0	0	0
19.209817	1710	0	0	0	0	0	0	0	0	0	0	0
19.241622	0	0	0	0	0	0	0	0	0	0	0	3593
19.273612	0	0	0	0	0	0	1194	0	0	0	0	5044
19.305702	0	0	0	0	0	0	1023	0	0	0	0	9724
19.337882	0	0	0	0	0	974	0	0	0	0	0	8721
19.370042	0	0	0	0	0	0	0	0	0	0	0	6953
19.402463	0	0	0	0	0	0	0	0	0	0	1769	7285
19.434573	0	0	0	0	0	0	0	0	0	0	3716	6176
19.466753	0	0	0	0	0	0	0	0	0	0	2490	3257
19.498988	0	0	0	0	0	0	0	0	0	0	3870	2735
19.531403	0	0	0	0	0	0	0	0	0	0	1871	1110
19.563807	0	0	0	0	0	0	0	0	0	0	3633	1660
19.596097	0	0	0	0	0	877	0	0	0	0	2134	1306
19.62851	0	0	0	0	0	0	0	0	0	0	1672	0
19.6609	0	0	0	0	0	1406	0	0	0	0	1722	0
19.693278	0	0	0	0	0	0	0	0	0	0	0	0
19.725602	0	0	0	0	0	1155	0	0	0	0	1330	0
19.757705	0	0	0	0	0	0	0	0	0	0	0	0
19.790005	0	0	0	0	0	0	0	0	0	0	0	0
19.822318	0	0	0	0	0	0	0	0	0	0	0	1501
19.854627	0	0	0	0	0	1802	0	0	0	0	0	0
19.886878	0	0	0	0	0	0	0	0	0	2196	0	1129
19.919318	0	0	0	0	0	975	0	0	0	3586	0	0
19.951835	0	0	0	0	0	0	0	0	0	6232	0	0
19.984247	0	0	713	0	0	0	0	0	0	9460	0	0
20.01695	0	0	0	0	0	0	0	0	0	10769	0	1083
20.049412	0	0	0	0	0	0	0	0	747	6833	0	0
20.081952	0	0	0	0	0	0	0	0	0	5783	0	0
20.114287	0	0	0	0	0	0	0	0	0	6521	1340	0
20.144468	0	0	0	0	0	848	0	0	846	3574	0	0
20.174452	0	0	0	0	0	0	0	0	2180	4364	0	0
20.204493	0	0	789	0	0	803	0	0	2303	2413	0	0
20.234693	0	0	0	0	0	0	0	0	1958	3696	0	0
20.264625	0	0	0	0	0	0	0	0	1838	2503	0	844
20.294685	0	0	0	0	0	0	0	0	0	2810	0	0
20.324967	0	0	0	0	0	0	0	0	0	1858	0	0
20.355135	0	0	0	0	0	0	0	0	0	824	0	0
20.38533	0	0	0	0	0	0	0	0	0	1626	0	988
20.415602	0	0	0	0	0	869	0	0	0	0	0	0
20.445838	0	0	0	0	0	0	0	0	0	653	0	0
20.476173	0	0	0	0	0	908	0	0	0	1233	0	0
20.506377	0	0	0	0	0	0	0	0	0	0	0	0
20.536255	0	0	0	0	0	691	0	0	0	0	0	993
20.566507	0	0	0	0	0	0	0	0	0	0	0	0
20.596692	0	0	0	0	0	0	0	0	0	1026	0	0
20.626777	0	0	0	0	0	0	0	0	0	0	0	0
20.657045	0	0	0	0	0	992	0	0	0	0	0	0
20.687245	0	0	0	0	0	0	0	0	0	0	0	0
20.717375	0	0	0	0	0	0	0	0	0	0	0	0
20.749747	0	0	0	0	0	0	0	0	0	0	0	0
20.7801	0	0	0	0	0	0	0	0	0	0	0	0
20.812682	0	0	0	0	0	0	0	0	0	0	0	0
20.845218	0	0	0	0	0	0	0	0	0	0	0	0
20.875525	0	0	0	0	0	0	0	0	0	0	0	0
20.905695	0	0	0	0	0	0	0	0	0	808	0	0
20.935843	0	0	0	0	0	0	0	0	0	0	0	0
20.966082	0	0	0	0	0	964	0	0	0	0	0	0
20.996278	0	0	0	0	0	0	0	0	0	0	0	0
21.026755	0	0	0	0	0	0	0	0	0	0	0	0
21.059437	0	0	0	0	0	0	0	0	0	0	0	0
21.089895	0	0	0	0	0	0	0	0	0	0	0	0
21.122643	0	0	0	0	0	0	0	0	0	0	0	0
21.155787	0	0	0	0	0	0	0	0	0	746	0	0
21.188507	0	0	0	0	0	0	0	0	0	0	0	0
21.221747	0	0	0	0	0	0	0	0	0	0	0	0
21.254643	0	0	0	0	0	0	0	0	0	1015	0	0
21.287517	0	0	0	0	0	0	0	0	0	0	0	0
21.3203	0	0	0	0	0	0	0	0	0	0	0	491
21.35379	0	0	0	0	0	0	0	0	0	0	0	0
21.386952	0	0	0	0	0	0	0	0	0	0	0	0
21.419808	0	0	0	0	0	0	0	0	0	0	0	0
21.452612	0	0	0	0	0	0	0	0	0	0	0	0
21.485517	0	0	0	0	0	0	0	0	0	0	0	0
21.518457	0	0	0	0	0	0	0	0	0	0	0	886
21.55108	0	0	0	0	0	0	0	0	0	0	0	0
21.583993	0	0	0	0	0	0	0	0	0	0	0	0
21.616632	0	0	0	0	0	0	0	0	0	0	0	0
21.649388	0	0	0	0	0	0	0	0	0	0	0	0
21.682087	0	0	0	0	0	0	0	0	0	0	0	0
21.715063	0	0	0	0	0	0	0	0	0	0	0	0
21.74783	0	0	0	0	0	0	0	0	0	0	0	0
21.780723	0	0	0	0	0	0	0	0	0	0	0	0
21.813565	0	0	0	0	0	0	0	0	0	0	0	0
21.846025	0	0	0	0	0	0	0	0	0	853	0	0
21.878673	0	0	0	0	0	0	0	0	0	0	0	0
