# Supplementary material for: Polyketide synthase-based controlled synthesis of polycyclopropanated fuel molecules
Source: Nat Commun. 2026 May 27;17:6904. doi: 10.1038/s41467-026-73172-3 (PMC13389473; doi:10.1038/s41467-026-73172-3)
Supplement: Supplementary file 13 — Source Data [file 41467_2026_73172_MOESM13_ESM.zip › Source Data/Figure 4a.txt]

		C22:CP7	C22:CP7	C22:CP7	C22:CP7	C22:CP7	C20:CP7	C20:CP7	C20:CP7	C20:CP7	C20:CP7	C20:CP6	C20:CP6	C20:CP6	C20:CP6	C20:CP6	C20:CP5	C20:CP5	C20:CP5	C20:CP5	C20:CP5	C18:CP7	C18:CP7	C18:CP7	C18:CP7	C18:CP7	C18:CP6	C18:CP6	C18:CP6	C18:CP6	C18:CP6	C18:CP5	C18:CP5	C18:CP5	C18:CP5	C18:CP5	C16:CP7	C16:CP7	C16:CP7	C16:CP7	C16:CP7	C16:CP6	C16:CP6	C16:CP6	C16:CP6	C16:CP6	C16:CP5	C16:CP5	C16:CP5
M1152		0					0					0.410212257					0					0					0					0					0					0.819157845					0
POP3.4		18.00014464	10.94661635				14.01671232	10.99059028				47.23474745	42.57541063				0	0				0	0				17.62834324	18.24688821				5.632514692	6.87064877				0	0				3.621045352	4.236338062				0	0
KY9		3.532943433	3.130810467	1.016073422	1.597713835		2.86890111	3.829018602	1.393232482	1.171052007		16.11854304	20.34841082	12.25085682	12.18283331		1.675596821	1.527738967	1.395406359	2.366513055		0.405196935	0.407781623	0.641601754	0.364184268		6.204569506	8.223707324	3.622791301	3.47359831		6.954043475	7.917738449	7.351725985	6.139318969		0	0	0	0		2.974359808	3.860411436	1.698670726	1.306157592		0	0	0
KY10		0	0				0	0				4.467333864	4.778061304				6.618085371	7.045808462				0.338166215	0.792403756				5.628303875	6.039354872				12.96080731	13.01814973				0	0				2.982302161	2.966246284				0	0
KY11		0	0	0			0	0	0			4.691174702	5.384144992	1.896596214			0	6.304328197	0			0	0.881755226	0.175929964			2.82610826	5.605983125	1.361651359			2.412660864	6.421854479	1.031804074			0	0	0			2.258264262	3.243526833	1.550316475			0	0	0
KY12		0	0	0			0	0	0			0	0	0			0	0	0			0	0	0			2.826861414	5.130999611	11.55956401			5.900312345	17.51381246	34.33609247			0	0	0			9.259636629	22.48791637	24.57648131			0	0	0
KY13		0	0	0			0	0	0			0	0	0			0	0	0			0	0	0			1.562110184	0.286763444	1.000068896			3.552131747	1.374061285	2.15701638			0	0	0			15.8366751	3.488695627	12.0892539			0	0	0
KY4		0	0	0	0	0	0	0	0	0	0	0.672378371	0.527618719	0.766779397	1.534226363	0.617586406	0	2.276031853	1.103969935	0	0.923657984	3.408501827	1.324216174	0.989250864	3.751460841	1.995362111	9.266894296	7.135279752	3.933775498	6.08401349	11.19233289	8.314565103	9.899492434	6.849526219	6.150410876	15.39440244	10.98165513	10.22969918	6.379797667	20.58152915	13.06460565	12.49777156	14.86173416	10.7988612	15.71649566	18.18706381	0.950069731	3.189299734	2.374951805
[truncated: 22 more columns]
