# Supplementary material for: Polyketide synthase-based controlled synthesis of polycyclopropanated fuel molecules
Source: Nat Commun. 2026 May 27;17:6904. doi: 10.1038/s41467-026-73172-3 (PMC13389473; doi:10.1038/s41467-026-73172-3)
Supplement: Supplementary file 13 — Source Data [file 41467_2026_73172_MOESM13_ESM.zip › Source Data/Figure 5E.txt]

C18:CP7 predicted	C18:CP7 predicted	C18:CP7 observed	C18:CP7 observed	C16:CP7 predicted	C16:CP7 predicted	C16:CP7 observed	C16:CP7 observed	C14:CP6 predicted	C14:CP6 predicted	C14:CP6 observed	C14:CP6 observed
mass	relative signal intensity	mass	relative signal intensity	mass	relative signal intensity	mass	relative signal intensity	mass	relative signal intensity	mass	relative signal intensity
365.247507	100	365.24765	100	340.235212	24.876	339.23198	100	299.200557	100	299.201	100
366.250862	27.039	366.25095	24.356	341.238566	2.96	339.24161	1.136	300.203911	21.631	300.20438	19.032
367.254216	3.509	366.30069	10.475	342.241921	0.224	339.28925	0.848	301.207266	2.223
368.257571	0.291					340.2355	18.518	302.210621	0.144
						341.23875	1.457
						342.20248	1.042
						342.26455	0.405
