# Supplementary material for: Polyketide synthase-based controlled synthesis of polycyclopropanated fuel molecules
Source: Nat Commun. 2026 May 27;17:6904. doi: 10.1038/s41467-026-73172-3 (PMC13389473; doi:10.1038/s41467-026-73172-3)
Supplement: Supplementary file 13 — Source Data [file 41467_2026_73172_MOESM13_ESM.zip › Source Data/Supplementary figure 5b.txt]

	POP3.4	POP3.4	POP3.4	POP3.4	KY2	KY2	KY2	KY2	KY7	KY7	KY8	KY8	KY8	KY8	KY3	KY3	KY6	KY6
Pfl1	1.733137198	1.705641347	1.54305506	1.536044396	1.683527308	1.833893699	1.702847594	1.595881478	2.290306765	2.165224417	1.443979425	1.244456024	1.301379624	1.395799178	1.415049125	1.593522755	0.741733232	0.659820944
Pfl2	0.938701252	0.918649346	1.213659058	1.206078501	0.392107393	0.401801214	0.365782585	0.395348699	0.726714335	0.770339495	1.158331376	1.206218872	0.80399042	0.625763903	0.845148877	0.742992789	1.32059141	1.27688527
Pfl3	0.154652128	0.152606715	0.126127046	0.135183434	0.060763729	0.055786895	0.083918729	0.081810475	0.614038527	0.83526024	0.095096698	0.104031535	0.117838652	0.115663695	0.559194879	0.546163215	0.254028307	0.264075358
Pfl4	0.057295651	0.057790209	0.050047859	0.07536766	0	0	0	0	0.078854695	0.085745001	3.558377868	3.262287753	4.578340904	3.883397893	1.886348544	4.629059581	0.770789559	0.638631224
orf1973	0.047101338	0.045936567	0.036516704	0.040578561	0	0	0	0	0.045299787	0.048717599	0	0	0	0	0.26463514	0.250927555	0.08367721	0.08198557
