# Supplementary material for: Polyketide synthase-based controlled synthesis of polycyclopropanated fuel molecules
Source: Nat Commun. 2026 May 27;17:6904. doi: 10.1038/s41467-026-73172-3 (PMC13389473; doi:10.1038/s41467-026-73172-3)
Supplement: Supplementary file 13 — Source Data [file 41467_2026_73172_MOESM13_ESM.zip › Source Data/Figure 4c.txt]

Time	C20:CP6, RT = 18.63, m/z = 377.24757	C20:CP5, RT = 18.45, m/z = 363.23194	C18:CP7, RT = 18.45, m/z = 365.24767	C18:CP6, RT = 18.41, m/z = 351.23169	C18:CP5, RT = 18.04, m/z = 337.21630	C16:CP7, RT = 18.48, m/z = 339.23164	C16:CP6, RT = 18.07, m/z = 325.21608	C14:CP5, RT = 17.34, m/z = 285.18531	C12:CP4, RT = 16.48, m/z = 245.15393
16.272567	0	0	0	0	0	0	0	0	0
16.301883	0	0	0	0	0	0	0	0	0
16.331247	0	0	0	0	0	0	0	0	0
16.360653	0	0	0	0	0	0	0	0	0
16.390382	0	0	0	0	0	0	0	0	4910
16.41986	0	0	0	0	0	0	0	0	12443
16.449413	0	0	0	0	0	0	0	0	9183
16.479008	0	0	0	0	0	0	0	0	16454
16.508538	0	0	0	0	0	0	0	0	12014
16.538037	0	0	0	0	0	0	0	0	9476
16.56773	0	0	0	0	0	0	0	0	6440
16.597187	0	0	0	0	0	0	0	0	7028
16.626838	0	0	0	0	0	0	0	0	4363
16.65635	0	0	0	0	0	0	0	0	2248
16.685958	0	0	0	0	0	0	0	0	2447
16.715583	0	0	0	0	0	0	0	0	2793
16.74533	0	0	0	0	0	0	0	0	0
16.774908	0	0	0	0	0	1346	0	0	1430
16.804658	0	0	0	0	0	0	0	0	1695
16.834335	0	0	0	0	0	0	0	0	1275
16.863783	0	0	0	0	0	0	0	0	0
16.893393	0	0	0	0	0	0	0	0	0
16.923022	0	0	0	0	0	0	0	0	0
16.952547	0	0	0	0	0	0	0	0	0
16.982275	0	0	0	0	0	0	0	0	0
17.011958	0	0	0	0	0	0	0	0	0
17.041522	0	0	0	0	0	0	0	0	0
17.071105	0	0	0	0	0	0	0	0	0
17.100785	0	0	0	0	0	0	0	0	0
17.130235	0	0	0	0	0	0	0	1284	0
17.159927	0	0	0	0	0	0	0	2320	0
17.18955	0	0	0	0	0	0	0	15342	0
17.218988	0	0	0	0	0	0	0	31097	0
17.248467	0	0	0	0	0	0	0	46251	0
17.27808	0	0	0	0	0	0	0	59853	0
17.307582	0	0	0	0	0	0	0	43228	0
17.337312	0	0	0	0	0	0	0	61302	0
17.366803	0	0	0	0	0	0	1857	47109	0
17.396102	0	0	0	0	0	0	0	46026	0
17.425337	0	0	0	0	0	0	0	38827	0
17.45456	0	0	0	0	0	0	0	34033	0
17.483685	0	0	0	0	0	0	0	37246	0
17.51283	0	0	0	0	0	0	0	25023	0
17.541972	0	0	0	0	0	0	1774	19285	0
17.571065	0	0	0	0	0	0	0	10884	0
17.600545	0	0	0	0	0	0	0	12684	0
17.632145	0	0	0	0	0	1261	0	9518	0
17.661318	0	0	0	0	0	2426	0	10731	0
17.690592	0	0	0	0	0	0	0	7979	0
17.719932	0	0	0	0	0	0	0	9239	0
17.749083	0	0	0	0	0	0	2315	7631	0
17.778387	0	0	0	0	0	0	2033	7265	0
17.807833	0	0	0	1066	0	0	0	6999	0
17.83719	0	0	0	0	0	0	0	6924	0
17.866602	0	0	0	0	0	0	0	6046	0
17.89592	0	0	0	0	2823	0	1645	5554	0
17.925133	0	0	0	0	9767	0	3241	6351	0
17.954103	0	0	0	0	12458	0	7743	3790	0
17.98297	0	0	0	0	33286	0	15023	9437	0
18.011703	3749	0	0	0	38050	0	54382	0	0
18.042613	0	0	0	0	58467	0	80346	7468	0
18.073468	0	0	0	0	51594	0	114914	7633	0
18.104252	0	0	0	0	42744	0	81283	7886	0
18.135	0	0	0	0	31247	0	45226	0	0
18.165925	0	0	0	3483	12619	0	27186	3488	0
18.19685	0	0	0	0	5823	5550	11692	5046	0
18.22789	0	0	0	3284	2362	14603	7972	0	0
18.258943	0	0	0	5424	4127	18269	5990	4830	0
18.28994	0	0	0	9278	3523	24132	3215	0	0
18.320982	0	2923	0	14775	4167	54637	4667	0	0
18.352123	0	4561	0	22330	4279	56643	2206	0	0
18.383333	0	5096	0	17932	0	68435	4028	3369	0
18.414498	0	4024	5058	41145	0	33918	0	0	0
18.445607	0	6761	9075	31771	0	21946	0	0	0
18.47657	0	4681	6242	33917	0	10029	0	3728	0
18.50746	0	3149	6398	23827	0	7532	0	3408	0
18.538475	0	3406	3091	12337	0	5200	0	6485	0
18.569443	0	0	4701	4664	0	0	0	3799	0
18.600532	4608	0	6998	3026	0	0	0	2741	0
18.631598	8971	0	0	0	0	0	0	2462	0
18.662548	2981	0	0	0	0	0	0	0	0
18.69356	0	0	0	0	0	0	0	0	0
18.72477	2611	0	2454	0	0	0	0	2942	0
18.755912	1922	0	2221	0	0	0	0	4185	0
18.787142	4828	0	2511	0	0	0	0	2123	0
18.818377	5428	0	1850	0	0	0	0	6073	0
18.84957	4068	0	3418	0	0	0	0	5094	0
18.880698	0	0	5090	0	0	0	0	4250	0
18.911982	0	0	3454	0	0	0	0	0	0
18.943172	2409	0	2125	0	0	0	0	0	0
18.974547	0	0	0	0	0	0	0	0	0
19.006135	0	0	0	0	0	0	0	1626	0
19.037625	0	0	0	0	0	0	0	0	0
19.069223	0	0	0	0	0	0	0	0	0
19.101147	0	0	0	0	0	0	0	961	0
19.133268	0	0	869	0	0	0	0	0	0
19.165483	0	0	0	0	0	0	0	717	0
19.19797	0	0	0	0	0	0	0	0	0
19.230423	0	0	0	0	0	0	0	0	0
19.263032	0	0	0	0	0	0	0	0	0
19.295925	0	0	0	0	0	0	0	0	0
19.328915	0	0	0	0	0	0	0	0	0
19.362072	0	0	0	0	0	0	0	0	0
19.395148	0	0	0	0	0	0	0	0	0
19.42812	0	0	0	0	0	0	0	0	0
19.461582	0	0	0	0	0	0	0	0	0
19.494555	0	0	0	0	0	0	0	777	0
19.5276	0	0	0	0	0	0	0	0	0
19.560888	0	0	0	0	0	0	0	0	607
19.594047	0	0	0	0	0	0	0	0	0
19.62722	0	0	0	0	0	0	451	0	0
19.660703	0	0	0	0	0	0	0	799	0
19.693833	0	0	0	0	0	0	0	0	0
19.724883	0	0	0	0	0	0	0	0	0
19.755882	0	0	0	0	0	0	0	718	0
19.786798	0	0	0	0	0	0	0	0	0
19.818075	0	0	0	0	0	0	0	734	0
19.84936	0	0	0	0	0	0	0	0	0
19.880402	0	0	0	0	0	0	0	0	0
19.911602	0	0	0	0	0	0	0	0	0
19.942902	0	0	0	0	0	0	0	679	0
19.974642	0	0	0	0	0	0	0	869	0
20.00592	0	0	0	0	0	0	0	0	0
20.037213	0	0	0	0	0	0	0	915	0
20.06879	0	0	0	0	0	0	0	356	0
20.10043	0	0	0	0	0	0	0	586	0
20.132085	0	0	0	0	0	0	0	0	0
20.164112	0	0	0	0	0	0	0	0	0
