# Supplementary material for: Polyketide synthase-based controlled synthesis of polycyclopropanated fuel molecules
Source: Nat Commun. 2026 May 27;17:6904. doi: 10.1038/s41467-026-73172-3 (PMC13389473; doi:10.1038/s41467-026-73172-3)
Supplement: Supplementary file 13 — Source Data [file 41467_2026_73172_MOESM13_ESM.zip › Source Data/Figure 5F.txt]

		KY16	KY16	KY16	KY16	KY16
7d		91.8	94.7	113
14d		367.0	369.0	341
