# Supplementary material for: Polyketide synthase-based controlled synthesis of polycyclopropanated fuel molecules
Source: Nat Commun. 2026 May 27;17:6904. doi: 10.1038/s41467-026-73172-3 (PMC13389473; doi:10.1038/s41467-026-73172-3)
Supplement: Supplementary file 13 — Source Data [file 41467_2026_73172_MOESM13_ESM.zip › Source Data/Figure 4B.txt]

		C22:CP7	C22:CP7	C22:CP7	C22:CP7	C22:CP7	C20:CP7	C20:CP7	C20:CP7	C20:CP7	C20:CP7	C20:CP6	C20:CP6	C20:CP6	C20:CP6	C20:CP6	C20:CP5	C20:CP5	C20:CP5	C20:CP5	C20:CP5	C18:CP7	C18:CP7	C18:CP7	C18:CP7	C18:CP7	C18:CP6	C18:CP6	C18:CP6	C18:CP6	C18:CP6	C18:CP5	C18:CP5	C18:CP5	C18:CP5	C18:CP5	C16:CP7	C16:CP7	C16:CP7	C16:CP7	C16:CP7	C16:CP6	C16:CP6	C16:CP6	C16:CP6	C16:CP6	C16:CP5	C16:CP5	C16:CP5
KY4		0	0	0	0	0	0	0	0	0	0	1.228411484	0.705510808	1.397624388	2.606572223	0.694196456	0	3.043419448	2.012228433	0	1.038235448	6.227212187	1.770689304	1.803127651	6.373540345	2.242881793	16.93028786	9.541012851	7.170172532	10.33642815	12.58071381	15.19041613	13.23720833	12.48477062	10.44923392	17.30403958	20.06309521	13.67874768	11.62858684	34.96696673	14.68523732	22.83298626	19.87252099	19.68330373	26.70152333	20.44312361	1.735743769	4.264605005	4.328872912
KY13		0	0	0			0	0	0			0	0	0			0	0	0			0	0	0			7.456046825	5.568740859	6.55940344			16.95454066	26.6832868	14.14776593			0	0	0			75.58941251	67.74797234	79.29283063			0	0	0
KY12		0	0	0			0	0	0			0	0	0			0	0	0			0	0	0			15.71630185	11.36868917	16.40302731			32.80355003	38.80512672	48.72293299			0	0	0			51.48014811	49.82618411	34.87403969			0	0	0
KY11		0	0	0			0	0	0			38.48945365	19.33849482	31.52430593			0	22.64356149	0			0	3.16704303	2.924222853			23.18723343	20.13528161	22.63271101			19.79504162	23.06568634	17.1501488			0	0	0			18.52827131	11.64993271	25.76861141			0	0	0
KY10		0	0				0	0				13.53942727	13.7934698				20.05784395	20.34007938				1.024901432	2.287538098				17.05805146	17.43461494				39.28112679	37.58123718				0	0				9.038649097	8.563060606				0	0
KY9		8.673172449	6.357541266	3.459519945	5.58614416		7.042986827	7.775348917	4.743668571	4.094391114		39.57009391	41.32024691	41.71163479	42.59527685		4.113493595	3.102284099	4.751070172	8.274124434		0.994735115	0.828056672	2.184521329	1.273310512		15.23186043	16.69936882	12.33485542	12.1448663		17.07177582	16.07805693	25.03110712	21.46512101		0	0	0	0		7.301881853	7.839096385	5.783622647	4.566765614		0	0	0
POP3.4		18.00014464	10.94661635				14.01671232	10.99059028				47.23474745	42.57541063				0	0				0	0				17.62834324	18.24688821				5.632514692	6.87064877				0	0				3.621045352	4.236338062				0	0
[truncated: 22 more columns]
