# Supplementary material for: Polyketide synthase-based controlled synthesis of polycyclopropanated fuel molecules
Source: Nat Commun. 2026 May 27;17:6904. doi: 10.1038/s41467-026-73172-3 (PMC13389473; doi:10.1038/s41467-026-73172-3)
Supplement: Supplementary file 13 — Source Data [file 41467_2026_73172_MOESM13_ESM.zip › Source Data/Supplementary Figure 5c.txt]

		C22:CP7	C22:CP7	C22:CP7	C22:CP7	C20:CP7	C20:CP7	C20:CP7	C20:CP7	C20:CP6	C20:CP6	C20:CP6	C20:CP6	C20:CP5	C20:CP5	C20:CP5	C20:CP5	C18:CP7	C18:CP7	C18:CP7	C18:CP7	C18:CP6	C18:CP6	C18:CP6	C18:CP6	C18:CP5	C18:CP5	C18:CP5	C18:CP5	C16:CP6	C16:CP6	C16:CP6	C16:CP6	C16:CP5	C16:CP5	C16:CP5	C16:CP5
POP3.4		18.0001446400	10.9466163500			14.0167123200	10.99059028000			47.234747450	42.575410630			0.00000000	0.000000000			0.000000000	0.000000000			17.628343240	18.246888210			5.6325146920	6.8706487700			3.621045352	4.236338062
KY7		7.8308860820	5.4960568530	4.341830995	6.062993642	7.8053815430	5.02584902100	3.975969247	5.504786594	51.264755510	22.256475520	15.32095279	14.28603340					16.131380900	9.216107742	4.292413812	3.909725916	9.155324778	2.754798255	0.5560674056	0
KY8						0.0000000000	0.00000000000	1.994901077		31.578976210	9.189114137	29.92917960										20.312110350	8.086387557	7.3755344870		53.4309941800	22.1724590600	0.584247781		18.771197940	13.416689430	1.310081563		8.471501478	4.651785217	0
KY3		0.3497545188	0.1289262974			0.6945108328	0.08627038491			10.046340380	1.741223935											2.613051220	0.000000000			1.7757320890	0.0000000000
KY6		0.5137024844	1.3545135120			1.3269549160	4.00484586200			4.502886164	8.474610360							0.000000000	1.182914185			4.104655905	4.715326987			0.9885490614	0.3977680961
