# Supplementary material for: Polyketide synthase-based controlled synthesis of polycyclopropanated fuel molecules
Source: Nat Commun. 2026 May 27;17:6904. doi: 10.1038/s41467-026-73172-3 (PMC13389473; doi:10.1038/s41467-026-73172-3)
Supplement: Supplementary file 13 — Source Data [file 41467_2026_73172_MOESM13_ESM.zip › Source Data/Figure 5B.txt]

		C22:CP7:3	C22:CP7:3	C22:CP7:3	C22:CP7:3	C22:CP7:3	C20:CP7:2	C20:CP7:2	C20:CP7:2	C20:CP7:2	C20:CP7:2	C20:CP6:3	C20:CP6:3	C20:CP6:3	C20:CP6:3	C20:CP6:3	C20:CP5:4	C20:CP5:4	C20:CP5:4	C20:CP5:4	C20:CP5:4	C18:CP7:1	C18:CP7:1	C18:CP7:1	C18:CP7:1	C18:CP7:1	C18:CP6:2	C18:CP6:2	C18:CP6:2	C18:CP6:2	C18:CP6:2	C18:CP5:3	C18:CP5:3	C18:CP5:3	C18:CP5:3	C18:CP5:3	C16:CP7:0	C16:CP7:0	C16:CP7:0	C16:CP7:0	C16:CP7:0	C16:CP6:1	C16:CP6:1	C16:CP6:1	C16:CP6:1	C16:CP6:1	C14:CP6:0	C14:CP6:0	C14:CP6:0
M1152		0					0					0.410212257					0					0					0					0					0					0					0
POP3.4		18.00014464	10.94661635				14.01671232	10.99059028				47.23474745	42.57541063				0	0				0	0				17.62834324	18.24688821				5.632514692	6.87064877				0	0				3.621045352	4.236338062				0	0
KY14		0	0				0	0				10.75279897	3.071876154				0	0				0	0				6.715430545	1.474384842				4.121584756	1.051129325				0.832577683	0				3.954144894	0.372982478				0	0
KY12		0	0				0	0				0	0				0	0				0	0				2.826861414	5.130999611	11.55956401			5.900312345	17.51381246	34.33609247			0	0				9.259636629	22.48791637	24.57648131			0	0	0
KY15		0	0	0			0	0	0			0.293096786	1.046559048	0.838722736			4.739599091	5.527004642	5.613446198			1.326167528	1.438644254	1.273258449			12.35052993	14.83227557	14.18141344			22.988781	23.8839903	28.91644653			1.047894185	2.198576795	1.185858333			21.04993968	23.85567855	27.12722614			0	0	0
KY16		0	0	0			2.078500059	2.497407823	3.437720784			0	0.638863011	1.586758865			0	0	0			6.55572763	7.807059023	12.17961528			6.489843759	7.252840268	10.90010908			0.41851407	0.9791004	0.750877574			26.79017254	32.32861143	49.74186069			18.00192482	28.61737587	39.24578458			1.202479075	5.422179277	5.537103754
KY5		0	0	0	0		0	0	0	0		0	0	0	0		0	0	0	0		0	0	0	0		0	0	0	0		0	0	0	0		0.995447269	1.343370254	3.373394573	3.37137475		0	0	0	0		0	0	0
[truncated: 32 more columns]
