# Supplementary material for: Polyketide synthase-based controlled synthesis of polycyclopropanated fuel molecules
Source: Nat Commun. 2026 May 27;17:6904. doi: 10.1038/s41467-026-73172-3 (PMC13389473; doi:10.1038/s41467-026-73172-3)
Supplement: Supplementary file 13 — Source Data [file 41467_2026_73172_MOESM13_ESM.zip › Source Data/Supplementary Figure 8.txt]

	M1152 POP3.4	M1152 POP3.4	M1152 POP3.4	M1152 POP3.4	M1152 POP3.4	M1152 POP3.4	15439 POP3.4	15439 POP3.4	15439 POP3.4	15439 POP3.4	15439 POP3.4	15439 POP3.4	J1074 KY19	J1074 KY19	J1074 KY19	J1074 KY19	J1074 KY19	J1074 KY19	M1152 KY3	M1152 KY3	M1152 KY3	M1152 KY3	M1152 KY3	M1152 KY3
Pfl1	3.360603071	2.521963864					2.4190626940	2.5034847620000					13.1676700000	13.7292900000	10.7734600000	11.6184400000	10.5321500000	32.2469500000	1.415049125	1.593522755
Pfl2	1.107016391	1.185469205					0.5835289130	0.5919387330000					0.4450230000	0.3501470000	0.2313780000	0.1938820000	0.1530940000	0.4595850000	0.845148877	0.742992789
Pfl3	0.064416812	0.123748125					0.1725027800	0.1580840390000					0.0000000000	0.0000000000	0.0000000000	0.0000000000	0.0000000000	0.0000000000	0.559194879	0.546163215
Pfl4	0.106602924	0.111908896					0.1450251850	0.1400927790000					13.9777800000	8.8171510000	6.2726630000	5.7577100000	6.4273520000	3.7966960000	1.886348544	4.629059581
ORF.1973	0.034445000	0.046750000					0.0899965990	0.0907862550000					0.0000000000	0.0000000000	0.0000000000	0.0000000000	0.0000000000	0.0000000000	0.264635140	0.250927555
