# Supplementary material for: Polyketide synthase-based controlled synthesis of polycyclopropanated fuel molecules
Source: Nat Commun. 2026 May 27;17:6904. doi: 10.1038/s41467-026-73172-3 (PMC13389473; doi:10.1038/s41467-026-73172-3)
Supplement: Supplementary file 13 — Source Data [file 41467_2026_73172_MOESM13_ESM.zip › Source Data/Supplementary Figure 9.txt]

		C22:CP7	C22:CP7	C20:CP7	C20:CP7	C20:CP6	C20:CP6	C18:CP6	C18:CP6	C18:CP5	C18:CP5	C16:CP6	C16:CP6
M1152 POP3.4		18.0001446400	10.9466163500	14.0167123200	10.99059028000	47.2347474500	42.575410630	17.6283432400	18.2468882100	5.6325146920	6.87064877000	3.621045352	4.236338062
15439 POP3.4		3.0546049600	1.2632962730	1.2689106950	0.58520077760	2.2755012220	1.113932111	0.8512011311	0.5228259200	0.6477125724	0.28618146140	3.131495152	1.562315590
