# Supplementary material for: Polyketide synthase-based controlled synthesis of polycyclopropanated fuel molecules
Source: Nat Commun. 2026 May 27;17:6904. doi: 10.1038/s41467-026-73172-3 (PMC13389473; doi:10.1038/s41467-026-73172-3)
Supplement: Supplementary file 13 — Source Data [file 41467_2026_73172_MOESM13_ESM.zip › Source Data/Figure 5C.txt]

		C24:CP11:0	C24:CP11:0	C24:CP11:0	C24:CP11:0	C24:CP11:0	C22:CP10:0	C22:CP10:0	C22:CP10:0	C22:CP10:0	C22:CP10:0	C22:CP9:1	C22:CP9:1	C22:CP9:1	C22:CP9:1	C22:CP9:1	C22:CP7:3	C22:CP7:3	C22:CP7:3	C22:CP7:3	C22:CP7:3	C20:CP9:0	C20:CP9:0	C20:CP9:0	C20:CP9:0	C20:CP9:0	C20:CP8:1	C20:CP8:1	C20:CP8:1	C20:CP8:1	C20:CP8:1	C20:CP7:2	C20:CP7:2	C20:CP7:2	C20:CP7:2	C20:CP7:2	C20:CP6:3	C20:CP6:3	C20:CP6:3	C20:CP6:3	C20:CP6:3	C20:CP5:4	C20:CP5:4	C20:CP5:4	C20:CP5:4	C20:CP5:4	C18:CP8:0	C18:CP8:0	C18:CP8:0
KY5		7.012124884	5.953592769	8.030046528	10.67453907		25.9494697000	14.28480542	22.4519543	19.86571708		0.0000000000	0.0000000000	0.0000000000	0		0.0000000000	0.0000000000	0.0000	0.0000000000		39.4598411200	31.8363888100	19.706029540	14.43877615		0.000000000	0.0000000000	0.0000000000	0		0.000000000	0.000000000	0.000000000	0.000000000		0.0000000000	0.0000000000	0.000000000	0.0000000000		0.000000000	0.000000000	0.000000000	0.000000000		15.173169960	27.953256850	28.828696460
KY16		0.000000000	0.000000000	0.000000000			0.3109470479	0.00000000	0.0000000			0.5330520823	0.4779452417	0.2187336156			0.0000000000	0.0000000000	0.0000			5.3111634960	3.1609766920	1.893985318			1.653612564	1.2216073330	0.5894268739			2.986685504	2.706909231	2.669828959			0.0000000000	0.6924556600	1.232320783			0.000000000	0.000000000	0.000000000			3.765848658	2.420004794	1.477668274
KY15		0.000000000	0.000000000	0.000000000			0.0000000000	0.00000000	0.0000000			0.0000000000	0.0000000000	0.0000000000			0.0000000000	0.0000000000	0.0000			0.0000000000	0.0000000000	0.000000000			0.000000000	0.0000000000	0.0000000000			0.000000000	0.000000000	0.000000000			0.4594280961	1.4379222390	1.059844818			7.429303533	7.593840883	7.093383319			0.000000000	0.000000000	0.000000000
KY12		0.000000000	0.000000000	0.000000000			0.0000000000	0.00000000	0.0000000			0.0000000000	0.0000000000	0.0000000000			0.0000000000	0.0000000000	0.0000			0.0000000000	0.0000000000	0.000000000			0.000000000	0.0000000000	0.0000000000			0.000000000	0.000000000	0.000000000			0.0000000000	0.0000000000	0.000000000			0.000000000	0.000000000	0.000000000			0.000000000	0.000000000	0.000000000
KY14		0.000000000	0.000000000				0.0000000000	0.00000000				0.0000000000	0.0000000000				0.0000000000	0.0000000000				0.0000000000	0.0000000000				0.000000000	0.0000000000				0.000000000	0.000000000				40.7665306200	51.4519990300				0.000000000	0.000000000				0.000000000	0.000000000
POP3.4		0.000000000	0.000000000				0.0000000000	0.00000000				0.0000000000	0.0000000000				18.0001446400	10.9466163500				0.0000000000	0.0000000000				0.000000000	0.0000000000				14.016712320	10.990590280				47.2347474500	42.5754106300				0.000000000	0.000000000				0.000000000	0.000000000
[truncated: 32 more columns]
