# Supplementary material for: Polyketide synthase-based controlled synthesis of polycyclopropanated fuel molecules
Source: Nat Commun. 2026 May 27;17:6904. doi: 10.1038/s41467-026-73172-3 (PMC13389473; doi:10.1038/s41467-026-73172-3)
Supplement: Supplementary file 13 — Source Data [file 41467_2026_73172_MOESM13_ESM.zip › Source Data/Figure 4D.txt]

C16:CP6 predicted	C16:CP6 predicted	C16:CP6 observed	C16:CP6 observed	C14:CP5 predicted	C14:CP5 predicted	C14:CP5 observed	C14:CP5 observed	C12:CP4 predicted	C12:CP4 predicted	C12:CP4 observed	C12:CP4 observed
mass	relative signal intensity	mass	relative signal intensity	mass	relative signal intensity	mass	relative signal intensity	mass	relative signal intensity	mass	relative signal intensity
325.216207	100	325.21638	100	285.184907	100	285.18531	100	245.15393	100	245.153606	100
326.219561	23.795	326.2198	21.702	286.188261	20.55	286.18866	11.71356895	246.15726	9.22	246.156961	17.305
327.222916	2.702	327.17907	6.188	287.191616	2	287.18204	5.27856615	247.16987	1.749	247.160316	1.404
328.226271	0.195	327.25307	2.663	288.194971	0.123					248.163671	0.071
		327.27249	10.303
