# Supplementary material for: Polyketide synthase-based controlled synthesis of polycyclopropanated fuel molecules
Source: Nat Commun. 2026 May 27;17:6904. doi: 10.1038/s41467-026-73172-3 (PMC13389473; doi:10.1038/s41467-026-73172-3)
Supplement: Supplementary file 13 — Source Data [file 41467_2026_73172_MOESM13_ESM.zip › Source Data/Supplementary Figure 20.txt]

fragmz	relative abundance
55.2373505	0.22534739
67.054039	0.512484909
73.7018051	0.195819157
79.0543289	0.410765767
81.0695953	0.934044083
91.0537415	0.397432606
93.069664	0.520688602
95.0855331	1.289366246
105.069832	0.425674175
107.085228	0.695402532
109.101112	1.095281126
111.04406	0.199607062
117.06955	0.783576044
119.085152	0.751265494
121.101082	1.194415866
123.116196	0.579009374
129.070267	0.33041353
131.085098	0.929552953
133.101334	1.109572412
135.116913	0.887772398
143.084747	0.369297715
144.002975	0.20460228
145.100922	0.747377799
147.116486	0.97134848
149.132492	1.327948913
153.131775	0.180768837
157.100616	0.702469778
159.116837	1.047135884
161.132584	1.452575614
163.147781	0.692553354
165.090103	0.370788895
169.100739	0.317999806
171.115952	0.544630561
173.132462	1.343695815
175.109863	0.240780793
175.147156	0.854822445
177.163254	0.252536003
181.099899	0.195047235
183.116608	0.412790226
185.132156	0.65150796
187.148163	0.894709071
189.092804	0.218282756
189.163773	0.923402288
197.131653	0.490461418
199.147537	0.794643664
201.164124	0.932918887
203.106613	0.265647017
203.178177	0.775979773
205.122818	0.305455156
205.680191	0.262811216
211.147064	0.591026663
213.125488	0.197796334
213.162735	0.621769139
215.179779	0.21370384
217.122467	0.349663517
219.138077	0.254973818
223.147751	0.342571201
225.163681	0.298544748
227.178696	0.781037221
229.122543	0.227224798
231.137421	0.457287658
233.152481	0.403737231
239.179443	0.38031203
241.194397	0.630712245
243.13765	0.483980466
245.152039	0.477295505
247.168686	0.25774792
250.383377	0.194097214
251.177902	0.383224943
253.15889	0.265760005
253.193451	0.444406366
255.209885	0.534842007
257.153046	0.685928808
259.169037	0.411060797
265.193909	0.361587878
267.209686	0.471993076
271.16803	0.704517845
279.172516	0.321307409
279.20932	0.264821921
281.225311	0.500878209
283.168488	0.387373295
285.184143	0.776714401
295.24054	0.800561884
297.182892	0.560146923
305.229095	0.278779732
311.198944	0.530898106
321.258728	2.951293675
325.215179	0.548408632
331.240753	0.720452943
339.232086	0.235154014
348.33902	0.207938116
348.695068	0.215603417
349.252716	2.7700281
367.263794	100
367.379852	0.624042033
368.2771	0.195991498
