# Supplementary material for: Polyketide synthase-based controlled synthesis of polycyclopropanated fuel molecules
Source: Nat Commun. 2026 May 27;17:6904. doi: 10.1038/s41467-026-73172-3 (PMC13389473; doi:10.1038/s41467-026-73172-3)
Supplement: Supplementary file 13 — Source Data [file 41467_2026_73172_MOESM13_ESM.zip › Source Data/Supplementary Figure 34.txt]

Time	C18:CP6, RT = 18.56, m/z = 351.23167	C18:CP5, RT = 18.10, m/z = 337.21620	C16:CP6, RT = 18.16, m/z = 325.21609
17.570655	0	0	0
17.602038	0	0	0
17.633388	0	0	8401
17.664758	0	0	21673
17.696113	0	0	0
17.727295	0	0	39760
17.758558	0	0	8990
17.790013	0	0	8639
17.821337	0	0	4945
17.852937	0	0	8827
17.884502	0	0	12376
17.916042	0	0	1392
17.947503	0	2178	0
17.978937	0	0	6626
18.010053	0	4536	6451
18.040912	0	14379	6804
18.069558	0	13655	24821
18.098023	6035	23246	34448
18.126582	0	15892	107794
18.157335	0	22760	131350
18.188038	0	9699	80102
18.218842	0	5891	55891
18.249692	3024	6062	31752
18.28055	0	0	11419
18.311507	6367	0	4168
18.342558	6920	0	5181
18.373577	3259	0	2493
18.404733	3512	0	0
18.43594	3048	0	3134
18.46701	3669	0	0
18.497967	7889	0	4198
18.528947	6517	0	0
18.559765	7896	0	0
18.59066	0	0	0
18.621575	0	0	0
18.65241	0	0	0
18.683323	0	0	0
18.714345	0	0	0
