# Supplementary material for: Polyketide synthase-based controlled synthesis of polycyclopropanated fuel molecules
Source: Nat Commun. 2026 May 27;17:6904. doi: 10.1038/s41467-026-73172-3 (PMC13389473; doi:10.1038/s41467-026-73172-3)
Supplement: Supplementary file 13 — Source Data [file 41467_2026_73172_MOESM13_ESM.zip › Source Data/Figure 3F.txt]

		C24:CP11	C24:CP11	C24:CP11	C24:CP11	C24:CP11	C22:CP10	C22:CP10	C22:CP10	C22:CP10	C22:CP10	C22:CP7	C22:CP7	C22:CP7	C22:CP7	C22:CP7	C20:CP9	C20:CP9	C20:CP9	C20:CP9	C20:CP9	C20:CP7	C20:CP7	C20:CP7	C20:CP7	C20:CP7	C20:CP6	C20:CP6	C20:CP6	C20:CP6	C20:CP6	C20:CP5	C20:CP5	C20:CP5	C20:CP5	C20:CP5	C18:CP8	C18:CP8	C18:CP8	C18:CP8	C18:CP8	C18:CP7	C18:CP7	C18:CP7	C18:CP7	C18:CP7	C18:CP6	C18:CP6	C18:CP6
POP3.4		0.0000000000	0.0000000000				0.0000000000	0.0000000000				18.0001446400	10.9466163500				0.0000000000	0.0000000000				14.0167123200	10.99059028000				47.234747450	42.5754106300				0.000000000	0.0000000000				0.000000000	0.000000000				0.0000000000	0.000000000				17.6283432400	18.246888210
KY4		0.0000000000	0.0000000000	0.000000000	0.000000000	0.0000000000	0.0000000000	0.0000000000	0.0000000	0.000000000	0.0000000000	0.0000000000	0.0000000000	0.000000000	0.0000000000	0.0000000000	0.0000000000	0.0000000000	0.000000000	0.000000000	0.0000000000	0.0000000000	0.00000000000	0.000000000	0.0000000000	0.0000000000	0.672378371	0.5276187191	0.7667793973	1.534226363	0.6175864063	0.000000000	2.2760318530	1.1039699350	0.000000000	0.9236579841	0.000000000	0.000000000	0.000000000	0.000000000	0.0000000000	3.4085018270	1.324216174	0.9892508641	3.7514608410	1.9953621110	9.2668942960	7.135279752	3.9337754980
KY5		0.5626746216	0.4004554871	1.290957571	1.304086418		2.0822658300	0.9608364119	3.6095084	2.426953675		0.0000000000	0.0000000000	0.000000000	0.0000000000		3.1663798830	2.1414055480	3.168057363	1.763955497		0.0000000000	0.00000000000	0.000000000	0.0000000000		0.000000000	0.0000000000	0.0000000000	0.000000000		0.000000000	0.0000000000	0.0000000000	0.000000000		1.217542158	1.880215111	4.634671024	3.350423371		0.0000000000	0.000000000	0.0000000000	0.0000000000		0.0000000000	0.000000000	0.0000000000
[truncated: 42 more columns]
