# Supplementary material for: Polyketide synthase-based controlled synthesis of polycyclopropanated fuel molecules
Source: Nat Commun. 2026 May 27;17:6904. doi: 10.1038/s41467-026-73172-3 (PMC13389473; doi:10.1038/s41467-026-73172-3)
Supplement: Supplementary file 13 — Source Data [file 41467_2026_73172_MOESM13_ESM.zip › Source Data/Supplementary Figure 35.txt]

Time	C22CP7 RT = 19.29 m/z = 417.27917	C20:CP7 RT = 19.17 m/z = 391.26337	C20:CP6 RT = 18.79 m/z = 377.24773	C18:CP7 RT = 18.83 m/z = 365.24782	C18:CP6 RT = 18.46 m/z = 351.23217	C18:CP5 RT = 18.24 m/z = 337.21668	C16CP6 RT = 18.27 m/z = 325.21647
16.656055	0	0	0	0	0	0	0
16.686972	0	0	0	0	0	0	0
16.71807	0	0	0	0	0	0	0
16.748917	0	0	0	0	0	0	0
16.779913	0	0	0	0	0	0	0
16.810828	0	0	0	0	0	0	0
16.841833	0	0	0	0	0	0	0
16.872812	0	0	0	0	0	0	0
16.903947	0	0	0	0	0	0	0
16.934822	0	0	0	0	0	0	0
16.96587	0	0	0	0	0	0	0
16.996855	0	0	0	0	0	0	0
17.027883	0	0	0	0	0	0	0
17.05886	0	0	0	0	0	0	0
17.090005	0	0	0	0	0	0	0
17.120885	0	0	0	0	0	0	0
17.151912	0	0	0	0	0	2691	0
17.18287	0	0	0	0	0	0	0
17.213903	0	0	0	0	0	0	0
17.244878	0	0	0	0	0	0	0
17.276013	0	0	0	0	0	0	0
17.306843	0	0	0	0	0	0	0
17.337862	0	0	0	0	0	0	0
17.36887	0	0	0	0	0	0	0
17.399962	0	0	0	0	0	0	0
17.43099	0	0	0	0	0	0	0
17.462163	0	0	0	0	0	0	0
17.49304	0	0	0	0	0	0	0
17.524083	0	0	0	0	0	0	0
17.554977	0	0	0	0	0	0	0
17.585922	0	0	0	0	0	0	0
17.61675	0	0	0	0	0	0	0
17.64776	0	0	0	0	0	0	0
17.678537	0	0	0	0	0	0	0
17.70948	0	0	0	0	0	0	0
17.740353	0	0	0	0	0	0	0
17.77131	0	0	0	0	0	0	0
17.80218	0	0	0	0	0	0	0
17.833222	0	0	0	0	0	0	4212
17.864045	0	0	0	0	0	0	3823
17.895038	0	0	0	0	0	0	0
17.92579	0	0	0	0	0	0	0
17.954428	0	0	15535	0	0	0	0
17.982968	0	0	0	0	0	0	0
18.011657	0	0	0	0	0	0	0
18.040062	0	0	0	0	0	0	0
18.068642	0	0	0	0	0	0	0
18.097172	0	0	24544	0	0	0	5987
18.125772	0	0	0	0	0	0	7306
18.154252	0	0	0	0	0	5786	10306
18.182838	0	0	11484	0	0	0	5446
18.211293	0	0	0	0	0	10424	9798
18.242078	0	0	0	0	0	24364	9384
18.272732	0	0	0	0	0	17238	10783
18.30344	0	0	0	0	0	22380	7316
18.334035	0	0	0	0	0	21546	0
18.364785	0	0	0	0	0	9000	0
18.395282	0	0	0	0	7215	13921	0
18.42595	0	0	0	0	18132	0	0
18.456587	0	0	3848	0	26810	0	0
18.487363	0	0	0	0	25965	0	0
18.518098	0	0	0	0	13011	0	0
18.54907	0	0	0	0	10739	0	0
18.579752	0	0	0	0	9439	0	0
18.61058	0	0	8463	7181	14283	0	0
18.641353	0	0	19834	0	8698	0	0
18.672168	0	0	58877	0	22424	0	0
18.702865	0	0	105970	0	13508	0	0
18.733707	0	0	172120	0	11800	0	0
18.764228	0	0	230504	0	12700	0	0
18.794972	0	0	263818	11652	5367	0	0
18.825668	0	0	230533	17069	5013	0	0
18.856413	0	0	186102	10622	0	0	0
18.887148	0	0	89073	8394	0	0	0
18.918043	0	0	27997	4947	0	0	0
18.94871	0	0	5468	5777	0	0	0
18.97965	0	0	5361	0	0	0	0
19.010572	0	0	5427	2274	0	0	0
19.041647	0	3431	0	3148	0	0	0
19.072623	0	10587	2467	0	0	0	0
19.10372	0	16609	0	0	0	0	0
19.134535	0	15762	0	0	0	0	0
19.16555	0	34444	0	3870	0	0	0
19.196507	4833	14269	0	0	0	0	0
19.227493	7400	8176	0	0	0	0	0
19.258522	20378	3574	0	0	0	0	0
19.289827	28821	3304	0	0	0	0	0
19.321002	20269	2350	0	0	0	0	0
19.352435	11363	0	0	0	0	0	0
19.383937	8254	0	0	0	0	0	0
19.415547	2464	0	0	0	0	0	0
19.447192	2634	0	0	0	0	0	0
19.479033	1473	0	0	0	0	0	0
19.510608	0	0	0	0	0	0	0
19.542367	0	0	0	0	0	0	0
19.574032	0	0	0	2284	0	0	0
19.60582	0	0	0	0	0	0	0
19.63744	0	0	0	0	0	0	0
19.66937	0	0	0	0	0	0	0
19.701178	0	0	0	0	0	0	0
19.733227	0	0	0	2130	0	0	0
19.765112	0	0	0	0	0	0	0
19.796793	0	0	0	0	0	0	0
19.82611	0	0	0	0	0	0	0
19.855655	0	0	0	0	0	0	0
19.885053	0	0	0	0	0	0	0
19.914453	0	0	0	1242	0	0	0
19.944025	0	0	0	2386	0	0	0
19.973748	0	0	0	0	0	0	0
20.005525	0	0	1228	0	0	0	0
20.035117	0	0	0	1549	0	0	0
20.064398	0	0	0	0	0	0	0
20.093863	0	0	0	0	0	0	0
20.123185	0	0	0	0	0	0	0
20.152567	0	0	0	0	0	0	0
20.181762	0	0	0	0	0	0	0
20.21121	0	0	0	1692	0	0	0
20.242573	0	0	0	0	0	0	0
20.271692	0	0	0	0	0	0	0
20.300662	0	0	0	0	0	0	0
20.329675	0	0	0	0	0	0	0
20.358635	0	0	0	0	0	0	0
20.387757	0	0	0	0	0	0	0
20.416647	0	0	0	0	0	0	0
20.445643	0	0	0	0	0	0	0
20.47458	0	0	0	0	0	0	0
20.503588	0	0	0	0	0	0	0
20.532663	0	0	0	0	0	0	0
20.561763	0	0	0	0	0	0	0
20.590513	0	0	0	0	0	0	0
20.619492	0	0	0	0	0	0	0
20.648607	0	0	0	0	0	0	0
20.680062	0	0	0	0	0	0	0
20.711463	0	0	0	0	0	0	0
20.743058	0	0	0	0	0	0	0
20.774292	0	0	0	0	0	0	0
20.80575	0	0	0	2026	0	0	0
20.837128	0	0	0	0	0	0	0
20.868648	0	0	0	0	0	0	0
20.900045	0	0	0	0	0	0	0
20.931715	0	0	0	0	0	0	0
20.963133	0	0	0	0	0	0	0
20.994712	0	0	0	0	0	0	0
21.026305	0	0	0	0	0	0	0
21.057845	0	0	0	0	0	0	0
21.089427	0	0	0	0	0	0	0
21.121162	0	0	0	0	0	0	0
21.152472	0	0	0	0	0	0	0
