# Supplementary material for: Polyketide synthase-based controlled synthesis of polycyclopropanated fuel molecules
Source: Nat Commun. 2026 May 27;17:6904. doi: 10.1038/s41467-026-73172-3 (PMC13389473; doi:10.1038/s41467-026-73172-3)
Supplement: Supplementary file 13 — Source Data [file 41467_2026_73172_MOESM13_ESM.zip › Source Data/Supplementary Figure 21.txt]

fragmz	relative abundance
61.4220123	0.156048586
67.0542221	1.021270674
69.0700836	0.245576486
69.7434616	0.167020209
71.0490341	0.203266262
71.0851212	0.251305483
72.7235489	0.150316082
73.0284271	0.430479832
79.0540619	0.461298175
81.0699081	1.830095311
83.0855637	0.607196917
91.0541382	0.730908403
93.0698776	1.197872681
95.085495	2.323801967
97.1009293	0.285583616
105.070099	0.804234825
107.085579	1.415138939
109.101143	1.701234338
111.116585	0.212362135
117.069519	1.111618315
119.085648	1.666745076
121.101166	2.504005607
123.11692	0.564023098
129.068909	0.366291742
131.085205	1.472931449
133.06514	0.175776212
133.101151	1.908018037
135.116928	1.777912111
137.132828	0.187444675
143.085632	0.522261242
145.1008	1.609047326
147.116806	1.952637381
149.132294	2.094000185
151.07547	0.423392393
155.085098	0.204416056
157.064621	0.199555525
157.100937	0.956272924
159.116867	1.752120451
161.132416	1.463196066
163.074753	0.332399434
163.1483	1.619702742
165.091492	0.414350949
169.101288	0.513557799
171.116684	1.063548201
173.132233	2.047972147
175.14769	0.652088639
177.091278	0.309878812
179.10643	0.26294286
181.101089	0.310341059
183.116608	0.46240401
185.133072	1.137411264
187.112671	0.305459167
187.14769	1.637078807
189.162796	0.307068978
191.106644	0.397945396
193.122147	0.448992555
195.118423	0.279089634
197.132309	0.585489553
199.111862	0.296044882
199.148438	1.192293507
201.126633	0.218377862
201.163452	1.324117385
202.292709	0.171220054
203.106171	0.269635528
205.12233	0.642144705
209.132874	0.209386523
211.148895	0.867484152
213.127243	0.311977309
213.163574	0.824073185
215.179443	0.974485361
217.121735	0.505686169
219.137955	0.550123077
221.132721	0.329006551
223.147446	0.178613477
225.128067	0.177079308
225.164032	0.768492786
227.144211	0.25927804
227.178955	0.891873659
229.122559	0.28062451
231.138397	0.61461294
233.155029	0.363224419
237.165329	0.258874448
239.143814	0.334546005
239.179016	0.612153273
241.194565	0.774494121
243.139099	0.404241831
245.154175	0.996085034
247.169983	0.278308369
253.163971	0.182206001
253.19577	0.618621955
255.211044	0.797035137
257.15387	0.714018275
263.179077	0.320608595
265.196503	0.470778276
267.173981	0.270197143
267.209106	0.256521806
271.168976	0.580645846
281.190521	0.5198043
281.226135	5.465312432
285.18512	0.52046687
291.211517	1.47025094
309.221924	4.341308341
327.129181	0.634383895
327.232117	100
327.286072	4.512393321
327.307404	0.638295968
