# Supplementary material for: Polyketide synthase-based controlled synthesis of polycyclopropanated fuel molecules
Source: Nat Commun. 2026 May 27;17:6904. doi: 10.1038/s41467-026-73172-3 (PMC13389473; doi:10.1038/s41467-026-73172-3)
Supplement: Supplementary file 13 — Source Data [file 41467_2026_73172_MOESM13_ESM.zip › Source Data/Supplementary Figure 27 7d.txt]

	c22cp7	C20:CP7	C20:CP6	C20:CP5	C18:CP7	c18cp6	C18:CP5	C16:CP7	C16:CP6
17.5951	0	0	0	0	0	0	0	0	0
17.624048	0	0	0	0	0	0	0	0	0
17.653122	1790	0	0	0	0	0	0	0	3331
17.682158	0	0	0	0	0	0	0	0	0
17.711118	0	0	0	0	0	0	0	0	0
17.739948	0	0	0	0	0	0	0	0	4871
17.769113	0	0	0	0	0	0	0	0	0
17.79803	0	0	0	0	0	0	0	0	0
17.827033	0	0	0	0	0	0	0	0	0
17.856347	0	0	0	0	0	0	0	0	0
17.88774	0	0	0	0	0	0	0	0	0
17.91691	0	0	0	0	0	0	0	0	1754
17.9462	0	0	0	0	0	0	5613	0	0
17.97514	0	0	0	0	0	0	20806	0	3172
18.003963	0	0	0	0	0	0	29611	0	7603
18.032538	0	0	0	0	0	0	44401	0	21730
18.061147	0	0	0	0	0	0	46226	0	27830
18.089635	0	0	0	0	0	0	37278	0	23603
18.118307	0	0	0	0	0	0	23559	0	22696
18.146875	0	0	0	0	0	0	9511	0	18921
18.177835	0	0	0	0	0	3047	11652	0	6986
18.208713	0	0	0	0	0	4742	3342	0	5668
18.239762	0	0	0	0	0	16027	0	0	3880
18.270777	0	0	0	0	0	30983	2986	0	0
18.301987	0	0	0	0	0	33850	0	0	4105
18.333	0	0	0	0	0	62738	2189	0	0
18.36421	0	0	0	0	0	62154	0	0	0
18.395315	0	0	0	0	0	66393	0	0	2523
18.426523	0	0	3423	0	0	80101	0	0	0
18.457645	0	0	17105	0	0	75594	0	0	0
18.488847	0	0	51521	0	0	47444	0	0	0
18.51977	0	0	119260	0	0	43818	0	0	0
18.550795	0	0	187999	0	0	20678	0	0	0
18.581713	0	0	236003	0	0	16855	0	0	0
18.612725	0	0	232132	0	0	6737	0	0	0
18.64374	0	0	188899	0	0	0	0	0	0
18.674938	0	0	117711	0	0	0	0	0	0
18.70582	0	0	67454	0	0	0	0	0	0
18.736945	0	0	41664	0	0	0	0	0	0
18.767955	0	0	23326	0	0	0	0	0	0
18.799197	0	1978	17481	0	0	0	0	0	0
18.830357	0	2762	10130	0	0	0	0	0	0
18.861692	0	5282	7376	0	0	0	0	0	0
18.892707	0	8522	6948	0	0	0	0	0	0
18.923948	0	22701	7745	0	0	0	0	0	0
18.955088	0	47801	0	0	0	0	0	0	0
18.986315	0	78049	1559	0	0	0	0	0	0
19.017602	1754	65152	2385	0	0	0	0	0	0
19.049152	3482	45956	0	0	0	0	0	0	0
19.080505	19052	25467	0	0	0	0	0	0	0
19.111992	36402	16558	1405	0	0	0	0	0	0
19.14356	72770	12680	0	0	0	0	0	0	0
19.175175	70630	5223	0	0	0	0	0	0	0
19.206773	61334	3310	0	0	0	0	0	0	0
19.238567	31753	0	0	0	0	0	0	0	0
19.270238	18115	0	0	0	0	0	0	0	0
19.30217	12254	0	0	0	0	0	0	0	0
19.334017	4966	0	0	0	0	0	0	0	0
19.363737	2467	0	0	0	0	0	0	0	0
19.393433	2397	0	0	0	0	0	0	0	0
19.423557	0	0	0	0	0	0	0	0	0
19.45317	0	0	0	0	0	0	0	0	0
19.483345	1463	0	0	0	0	0	0	0	0
19.513555	0	0	0	0	0	0	0	0	0
19.543875	0	0	0	0	0	0	0	0	0
19.573483	0	0	0	0	0	0	0	0	0
19.603217	984	0	0	0	0	0	0	0	0
19.632525	0	0	0	0	0	0	0	0	0
