# Supplementary material for: Polyketide synthase-based controlled synthesis of polycyclopropanated fuel molecules
Source: Nat Commun. 2026 May 27;17:6904. doi: 10.1038/s41467-026-73172-3 (PMC13389473; doi:10.1038/s41467-026-73172-3)
Supplement: Supplementary file 13 — Source Data [file 41467_2026_73172_MOESM13_ESM.zip › Source Data/Supplementary Figure 37.txt]

Time	C18:CP7	C18:CP8	C16:CP7	C16:CP6
17.233077	0	0	0	0
17.26413	0	0	0	0
17.29528	0	0	0	0
17.326297	0	0	0	0
17.357502	0	0	0	0
17.388302	0	0	0	0
17.419297	0	0	0	0
17.450183	0	0	0	0
17.481195	0	0	0	0
17.512108	0	0	0	0
17.543198	0	0	0	0
17.574008	0	0	0	0
17.605035	2572	0	0	0
17.63596	0	0	0	0
17.667028	0	0	0	4432
17.697952	0	0	0	0
17.72916	0	0	0	2371
17.76008	0	0	0	0
17.791218	0	0	0	0
17.822277	0	0	0	0
17.853445	0	0	0	0
17.884485	0	0	0	0
17.915727	0	0	0	0
17.946678	0	0	0	0
17.977837	0	0	0	9508
18.008768	0	0	0	6170
18.039753	0	0	6231	7634
18.070602	0	0	0	0
18.101555	0	0	0	18075
18.132148	4289	0	0	35574
18.162943	0	0	7971	70432
18.193628	0	0	0	59634
18.22441	0	0	5933	43350
18.255053	0	0	0	22937
18.28598	0	0	0	11271
18.316638	0	0	0	6858
18.347567	0	0	0	5052
18.378417	0	0	0	5165
18.409433	0	0	0	5057
18.440325	0	0	0	0
18.471413	0	0	4424	7321
18.502202	0	0	0	3775
18.533178	0	0	5451	7009
18.563995	0	0	8952	6121
18.594872	0	0	18699	5122
18.625605	0	0	49183	4633
18.656525	0	0	88619	0
18.687192	0	0	125877	0
18.718052	0	0	146070	4270
18.748818	5965	0	62740	0
18.779627	6344	0	18885	0
18.810397	12862	0	15322	0
18.841452	17884	0	2954	0
18.872257	28546	0	10173	0
18.903287	25904	0	4780	0
18.93419	13775	0	9249	0
18.965195	17279	0	5141	0
18.996055	14385	0	4527	0
19.027137	5465	0	7486	0
19.057923	5165	0	0	0
19.088947	3318	6453	0	0
19.119932	0	0	0	0
19.151058	0	0	0	0
19.18216	0	0	0	0
19.2135	0	0	0	0
19.2446	0	0	0	0
19.275848	0	6005	0	0
19.30707	0	7143	0	0
19.338403	0	6187	0	0
19.369702	0	4509	0	0
19.401147	0	3274	0	0
19.432368	0	0	0	0
19.463823	0	2207	0	0
19.495145	0	0	0	0
19.526582	0	0	0	0
19.557972	0	0	0	0
19.589563	0	1967	0	0
19.620973	0	1953	0	0
19.652503	1587	0	0	0
19.683938	0	0	0	0
19.715477	0	0	0	0
19.746977	0	0	0	0
19.77859	0	0	0	0
19.809945	0	0	0	0
19.841507	0	0	0	0
19.872958	0	0	0	0
19.904485	0	0	0	0
19.935845	0	0	0	0
19.967372	0	1828	0	0
19.998632	0	0	0	0
20.030085	0	0	0	0
20.061378	0	0	0	0
20.09282	0	0	0	0
20.124155	0	0	0	0
20.155718	0	0	0	0
20.186998	0	0	0	0
20.218435	0	0	0	0
20.249787	0	0	0	0
20.281247	0	0	0	0
20.312595	0	0	0	0
20.344187	0	0	0	0
