# Supplementary material for: Polyketide synthase-based controlled synthesis of polycyclopropanated fuel molecules
Source: Nat Commun. 2026 May 27;17:6904. doi: 10.1038/s41467-026-73172-3 (PMC13389473; doi:10.1038/s41467-026-73172-3)
Supplement: Supplementary file 13 — Source Data [file 41467_2026_73172_MOESM13_ESM.zip › Source Data/Figure 3D.txt]

		C22:CP7	C22:CP7	C20:CP7	C20:CP7	C20:CP6	C20:CP6	C18:CP6	C18:CP6	C18:CP5	C18:CP5	C16:CP6	C16:CP6
POP3.4		18.0001446400	10.9466163500	14.0167123200	10.99059028000	47.234747450	42.575410630	17.628343240	18.246888210	5.6325146920	6.8706487700	3.621045352	4.236338062
KY3		0.3497545188	0.1289262974	0.6945108328	0.08627038491	10.046340380	1.741223935	2.613051220	0.000000000	1.7757320890	0.0000000000	0.000000000	0.000000000
M1152		0.0000000000	0.0000000000	0.0000000000	0.00000000000	0.000000000	0.000000000	0.000000000	0.000000000	0.0000000000	0.0000000000	0.000000000	0.000000000
