# Supplementary material for: Polyketide synthase-based controlled synthesis of polycyclopropanated fuel molecules
Source: Nat Commun. 2026 May 27;17:6904. doi: 10.1038/s41467-026-73172-3 (PMC13389473; doi:10.1038/s41467-026-73172-3)
Supplement: Supplementary file 13 — Source Data [file 41467_2026_73172_MOESM13_ESM.zip › Source Data/Figure 3E.txt]

		KY16	KY16	KY16	KY16	KY16
4d		134.976519500	65.0234805200
7d		291.540000000	257.8500000000
14d		1223.200859000	535.4759562000
