# Supplementary material for: Polyketide synthase-based controlled synthesis of polycyclopropanated fuel molecules
Source: Nat Commun. 2026 May 27;17:6904. doi: 10.1038/s41467-026-73172-3 (PMC13389473; doi:10.1038/s41467-026-73172-3)
Supplement: Supplementary file 13 — Source Data [file 41467_2026_73172_MOESM13_ESM.zip › Source Data/Supplementary Figure 22.txt]

fragmz	relative abundance
67.0541382	1.360346443
69.0697861	0.669465547
79.054245	0.816878952
81.0698776	2.717620293
83.0853806	0.628710561
88.7664261	0.324494574
89.6795044	0.308052465
91.0542297	1.433775706
93.0699234	2.127867838
95.0854645	3.928602967
97.1008301	0.35433527
104.533447	0.28652588
105.070007	1.353579411
107.085518	2.539165987
109.101196	1.841972777
111.080444	0.302877624
111.287506	0.2931317
112.994171	0.295916648
113.0597	3.022078106
117.069794	1.307463494
119.08567	3.215801228
121.101089	2.726561921
123.116631	0.822235284
129.069763	0.45998059
131.085373	2.129547978
133.06488	0.333279998
133.101074	3.945015284
135.116562	1.918666714
143.085236	0.955303277
145.100967	2.982565797
147.079712	0.380684494
147.116348	3.085294541
149.096298	0.301388446
149.132339	0.518176425
151.075134	0.442892062
153.09079	0.517676983
157.101151	1.430875732
159.116898	3.483851218
161.096375	0.323366964
161.132813	1.928817996
163.148743	0.447442673
165.090546	0.86188233
169.100677	0.374835521
171.116608	1.992286302
173.097946	0.380907649
173.132202	2.234264902
175.112854	0.536357435
175.148239	0.987481977
177.090591	0.867921138
179.106369	0.936203818
183.11673	0.350688848
185.093582	0.322462362
185.132263	3.233464502
187.148148	1.17080566
191.107422	1.491438878
193.121475	1.024017391
195.116867	0.500316963
199.111694	0.347043282
199.148483	1.906047774
201.163376	0.76573725
205.122818	1.512352142
207.137512	0.434108718
213.126572	0.557424034
213.16333	1.047794913
215.179504	0.563645193
217.122086	1.104110256
219.138794	0.441847284
227.144318	0.404846041
227.179443	0.758387991
231.13829	2.319386145
241.16362	0.472964376
241.194901	18.12903202
241.226593	0.573149077
243.208954	0.389036184
245.153183	0.823897025
251.179855	2.224668056
259.20285	0.38572295
269.162872	0.238661401
269.18988	8.153307096
269.221069	0.273645941
287.2005	100
287.233612	2.724839696
287.267212	0.74728181
305.733337	0.321408606
