# Supplementary material for: Polyketide synthase-based controlled synthesis of polycyclopropanated fuel molecules
Source: Nat Commun. 2026 May 27;17:6904. doi: 10.1038/s41467-026-73172-3 (PMC13389473; doi:10.1038/s41467-026-73172-3)
Supplement: Supplementary file 13 — Source Data [file 41467_2026_73172_MOESM13_ESM.zip › Source Data/Supplementary Figure 36.txt]

Time	C18CP7 RT = 19.01 m/z = 365.24767	C16CP7 RT = 18.72 m/z = 339.23197	C16CP6 RT = 18.23 m/z = 325.21636	C20:CP8, RT = 19.54, m/z = 405.27920	C18:CP8, RT = 19.39, m/z = 379.26319		Time	C20:CP9, RT = 20.04, m/z = 419.29445
14.573523	0	0	0	0	0		14.712727	0
14.602172	0	0	0	0	0		14.741363	0
14.630822	0	0	0	0	0		14.770045	0
14.659328	0	0	0	0	0		14.798682	0
14.687772	0	0	0	0	0		14.827205	0
14.71621	0	0	0	0	0		14.855567	0
14.744633	0	0	0	0	0		14.884012	0
14.773013	0	0	0	0	0		14.912338	0
14.801447	0	0	0	0	0		14.940877	0
14.829798	0	0	0	0	0		14.969443	0
14.85812	0	0	0	0	0		14.998073	0
14.886528	0	0	0	0	0		15.026842	0
14.914782	0	0	0	0	0		15.055803	0
14.943188	0	0	0	0	0		15.08488	0
14.971632	0	0	0	0	0		15.11406	0
15.000028	0	0	0	0	0		15.14351	0
15.028563	0	0	0	0	0		15.172768	0
15.057213	0	0	0	0	0		15.201985	0
15.085903	0	0	0	0	0		15.231357	0
15.11481	0	0	0	0	0		15.260622	0
15.143645	0	0	0	0	0		15.28993	0
15.172367	0	0	0	0	0		15.319212	0
15.201177	0	0	0	0	0		15.348375	0
15.229973	0	0	0	0	0		15.377487	0
15.258613	0	0	0	0	0		15.406643	0
15.287295	0	0	0	0	0		15.435738	0
15.31596	0	0	0	0	0		15.464858	0
15.344543	0	0	0	0	0		15.49385	0
15.373212	0	0	0	0	0		15.52273	0
15.401807	0	0	0	0	0		15.551663	0
15.430352	0	0	0	0	0		15.580885	0
15.458955	0	0	0	0	0		15.610057	0
15.48756	0	0	0	0	0		15.639528	0
15.516052	0	0	0	0	0		15.669105	0
15.544632	0	0	0	0	0		15.698617	0
15.573252	0	0	0	0	0		15.728108	0
15.601748	0	0	0	0	0		15.757673	0
15.630348	0	0	0	0	0		15.787105	0
15.65898	0	0	0	0	0		15.816428	0
15.687493	0	0	0	0	0		15.84585	0
15.71602	0	0	0	0	0		15.875253	0
15.7448	0	0	0	0	0		15.90454	0
15.775522	0	0	0	0	0		15.933967	0
15.804125	0	0	0	0	0		15.963377	0
15.832738	0	0	0	0	0		15.993027	0
15.861442	0	0	0	0	0		16.022603	0
15.892182	0	0	0	0	0		16.05221	0
15.920775	0	0	0	0	0		16.081665	0
15.949317	0	0	0	0	0		16.111347	0
15.977952	0	0	0	0	0		16.141008	0
16.006617	0	0	0	0	0		16.170838	0
16.035195	0	0	0	0	0		16.200575	0
16.063712	0	0	0	0	0		16.230353	0
16.092372	0	0	0	0	0		16.260072	0
16.120895	0	0	0	0	0		16.289862	0
16.149565	0	0	0	0	0		16.319532	0
16.178237	0	0	0	0	0		16.349417	0
16.206782	0	0	0	0	0		16.379033	0
16.235332	0	0	0	0	0		16.408545	0
16.26397	0	0	0	0	0		16.438063	0
16.292698	0	0	0	0	0		16.467658	0
16.32349	0	0	0	0	0		16.497068	0
16.352313	0	0	0	0	0		16.526663	0
16.38315	0	0	0	0	0		16.55625	0
16.414045	0	0	0	0	0		16.585703	0
16.445058	0	0	0	0	0		16.615117	0
16.47597	0	0	0	0	0		16.644742	0
16.50698	0	0	0	0	0		16.674288	0
16.538047	0	0	0	0	0		16.703905	0
16.569047	0	0	0	0	0		16.733668	0
16.600032	0	0	0	0	0		16.763205	0
16.631067	0	0	0	0	0		16.792708	0
16.662052	0	0	0	0	0		16.822233	0
16.693072	0	0	0	0	0		16.851518	0
16.724153	0	0	0	0	0		16.880793	0
16.755123	0	0	0	0	0		16.910005	0
16.786098	0	0	0	0	0		16.939072	0
16.817147	0	0	0	0	0		16.968107	0
16.848187	0	0	0	0	0		16.99735	0
16.879232	0	0	0	0	0		17.026398	0
16.910362	0	0	0	0	0		17.055627	0
16.941363	0	0	0	0	0		17.08493	0
16.972397	0	0	0	0	0		17.114233	0
17.00349	0	0	0	0	0		17.143567	0
17.034502	0	0	0	0	0		17.172905	0
17.065608	0	0	0	0	0		17.202155	0
17.096725	0	0	0	0	0		17.231417	0
17.12762	0	0	0	0	0		17.260648	0
17.156223	0	0	0	0	0		17.289702	0
17.184992	0	0	3746	0	0		17.318618	0
17.21365	0	0	0	0	0		17.347637	0
17.242427	0	0	4462	0	0		17.376528	0
17.271433	0	0	0	0	0		17.405618	0
17.302518	0	0	0	0	0		17.4346	0
17.333508	0	0	3009	0	0		17.463485	0
17.362292	0	0	2107	0	0		17.492272	0
17.391008	0	0	0	0	0		17.521068	0
17.419825	0	0	0	0	0		17.54965	0
17.448637	0	0	0	0	0		17.57831	0
17.477437	0	0	0	0	0		17.60695	0
17.506215	0	0	0	0	0		17.63556	0
17.535147	0	0	0	0	0		17.664042	0
17.563938	0	0	0	0	0		17.692655	0
17.59276	0	0	0	0	0		17.721183	0
17.621623	0	0	0	0	0		17.749925	0
17.65041	0	0	0	0	0		17.778573	0
17.679212	0	0	0	0	0		17.807147	0
17.708165	0	0	0	0	0		17.835678	0
17.73714	0	0	0	0	0		17.864337	0
17.766115	0	0	0	0	0		17.892983	0
17.795025	0	0	0	0	0		17.92179	0
17.823888	0	0	0	0	0		17.950598	0
17.85274	0	0	0	0	0		17.97937	0
17.881697	0	0	0	0	0		18.008092	0
17.910635	0	0	0	0	0		18.036875	0
17.939623	0	0	0	0	0		18.06539	0
17.968682	0	0	0	0	0		18.093858	0
17.997662	0	0	0	0	0		18.122403	0
18.026668	0	0	0	0	0		18.15288	0
18.0558	0	0	0	0	0		18.181218	0
18.084848	0	0	2594	0	0		18.211868	0
18.113933	0	0	11183	0	0		18.242445	0
18.142902	0	0	24827	0	0		18.273148	0
18.171623	0	0	37522	0	0		18.303878	0
18.200242	0	0	26593	0	0		18.334532	0
18.228897	0	0	45631	0	0		18.365263	0
18.257415	0	0	27910	0	0		18.396067	0
18.286013	0	0	17259	0	0		18.426837	0
18.3147	0	0	4354	0	0		18.457738	0
18.343408	0	0	4866	0	0		18.488777	0
18.372187	0	0	0	0	0		18.519708	0
18.40117	0	0	0	0	0		18.55057	0
18.430233	0	0	0	0	0		18.581453	0
18.459322	0	0	0	0	0		18.612203	0
18.48855	0	0	0	0	0		18.643012	0
18.517697	0	0	2120	0	0		18.673795	0
18.54684	0	2484	0	0	0		18.704522	0
18.576132	0	5800	1690	0	0		18.735297	0
18.605117	0	7377	0	0	0		18.766193	0
18.634073	0	20303	0	0	0		18.79701	0
18.662922	2644	21411	0	0	0		18.827888	0
18.6917	0	22891	0	0	0		18.856485	0
18.720385	3599	28478	0	0	0		18.885128	0
18.749153	3249	10860	0	0	0		18.913712	0
18.777925	0	7335	0	0	0		18.942368	0
18.806905	2307	3442	0	0	0		18.970873	0
18.836095	1877	4420	0	0	0		18.999507	0
18.865213	2667	1772	0	0	0		19.02806	0
18.894437	10465	1453	0	0	0		19.056577	0
18.923722	14407	1476	0	0	0		19.085062	0
18.952883	29310	1641	0	0	0		19.113688	0
18.981843	26999	3721	0	0	0		19.14231	0
19.01085	30286	0	0	0	2049		19.17112	0
19.039635	12302	0	0	0	0		19.200023	0
19.068525	6278	0	0	0	1902		19.229017	0
19.097558	4010	1539	0	0	1739		19.258128	0
19.126648	2209	0	0	0	1534		19.287505	0
19.155995	0	1343	0	0	2202		19.31696	0
19.18544	1209	0	0	0	0		19.346593	0
19.215032	1153	0	0	0	2792		19.376247	0
19.244648	0	0	0	0	4981		19.406057	0
19.274332	1061	0	0	0	3721		19.435988	0
19.303983	0	0	0	0	2988		19.465932	0
19.333635	0	0	0	0	3566		19.495795	0
19.36345	0	1168	0	0	3836		19.525737	0
19.393313	0	0	0	0	5671		19.556087	0
19.423208	0	956	1290	0	2034		19.586175	0
19.453328	0	0	0	0	3893		19.616645	0
19.483357	0	0	898	0	1732		19.647245	0
19.513522	0	0	0	1257	0		19.677488	0
19.543785	0	0	0	2579	0		19.707928	0
19.573853	0	0	877	1713	0		19.73855	0
19.60403	0	0	0	2316	761		19.768935	0
19.634388	0	0	0	1964	1107		19.799355	1116
19.664547	0	0	0	0	0		19.830025	677
19.69472	0	0	0	1174	996		19.860478	0
19.725068	0	0	0	1789	0		19.891078	0
19.755262	0	0	0	0	0		19.921763	1258
19.785647	0	0	0	0	0		19.952413	936
19.815983	0	0	0	0	0		19.983262	1334
19.84638	0	0	0	0	0		20.014143	1493
19.876782	0	0	0	0	0		20.044663	1957
19.907005	0	0	0	0	0		20.07541	1385
19.937265	0	0	0	0	0		20.106122	668
19.967633	0	0	0	0	0		20.136847	0
19.997978	0	0	0	0	0		20.167322	0
20.028325	0	0	0	0	0		20.198067	0
20.058792	0	0	0	0	0		20.228682	0
20.089258	0	0	0	0	0		20.259065	0
20.11968	0	0	0	0	0		20.289542	0
20.150137	0	0	788	0	0		20.32008	0
20.180812	0	859	0	0	0		20.35084	0
20.211112	0	0	0	0	0		20.38167	0
20.241938	0	0	0	0	0		20.41239	0
20.272567	0	1080	0	0	0		20.443093	0
20.302898	0	0	0	0	0		20.474002	0
20.33333	0	0	0	0	0		20.504568	0
20.363782	0	0	0	0	0		20.535348	0
20.394058	0	0	0	0	731		20.56632	0
20.424498	0	0	0	0	0		20.5973	0
20.454867	0	0	0	0	0		20.62855	0
20.484962	0	0	0	0	0		20.659585	0
20.515245	0	0	0	0	0		20.690697	0
20.545225	0	0	0	0	0		20.721972	0
20.575245	0	0	0	0	0		20.753253	0
20.605117	0	0	0	0	0		20.784443	0
20.635045	0	0	0	0	0		20.816158	0
20.664648	0	0	0	0	0		20.847157	0
20.694313	0	0	0	0	0		20.878155	0
20.723883	0	0	0	0	0		20.90928	0
20.753333	0	0	0	0	0		20.940358	0
20.783022	0	0	0	0	0		20.97183	0
20.812525	0	0	0	0	0		21.003433	0
20.841953	0	0	0	0	0		21.034998	0
20.871367	0	0	0	0	0		21.066592	379
20.900835	0	0	975	0	0		21.098385	0
20.930257	0	0	0	0	0		21.130305	0
20.959842	0	0	0	0	0		21.162417	0
20.989247	0	0	0	0	0		21.194505	0
21.018762	0	0	0	0	0		21.226313	0
21.050547	0	0	0	0	0		21.258627	0
21.08008	0	0	0	0	0		21.290487	0
21.10956	0	0	0	0	0		21.32246	0
21.139112	0	0	0	0	0		21.354073	0
21.16877	0	0	0	0	0		21.38596	0
21.198298	0	0	0	0	0		21.417922	0
21.227875	0	0	0	0	0		21.449748	0
21.257435	0	0	0	0	0		21.481842	0
21.28699	0	0	0	0	0		21.514032	0
21.316638	0	0	0	0	0		21.546112	0
21.346492	0	0	0	0	0		21.578175	0
21.376183	0	0	0	0	0		21.61016	0
21.405975	0	0	0	0	0		21.641817	0
21.435903	0	0	0	0	0		21.673492	0
