# Supplementary material for: Polyketide synthase-based controlled synthesis of polycyclopropanated fuel molecules
Source: Nat Commun. 2026 May 27;17:6904. doi: 10.1038/s41467-026-73172-3 (PMC13389473; doi:10.1038/s41467-026-73172-3)
Supplement: Supplementary file 13 — Source Data [file 41467_2026_73172_MOESM13_ESM.zip › Source Data/Supplementary FIgure 32.txt]

Time	C20:CP5, RT = 18.08, m/z = 363.23144	C18:CP7, RT = 18.45, m/z = 365.24710	C18:CP6, RT = 18.24, m/z = 351.23168	C18:CP5, RT = 17.84, m/z = 337.21616	C16:CP6, RT = 17.84, m/z = 325.21606
16.98276	0	0	0	0	0
17.01226	1855	0	0	0	0
17.041607	0	0	0	0	0
17.220435	0	0	0	0	0
17.249837	1470	0	0	0	0
17.278982	0	0	0	0	0
17.521087	0	0	0	0	0
17.552643	0	0	0	0	0
17.584298	0	0	0	0	2919
17.615893	0	0	0	0	0
17.647383	0	0	0	0	0
17.679037	0	0	0	0	2372
17.71039	0	0	0	4371	0
17.741888	0	0	0	7625	1815
17.773253	0	0	0	6385	0
17.804628	0	0	0	18160	6371
17.835615	0	0	0	39699	19824
17.866605	0	0	0	28946	17556
17.897272	0	0	0	32585	12959
17.928072	3572	0	0	25123	12527
17.958855	3773	0	0	6953	7933
17.989803	4748	0	0	11799	4927
18.020652	19262	0	0	7153	6171
18.051767	16868	0	6043	5674	4448
18.082575	26573	0	4275	7616	5477
18.113538	15450	0	6508	0	4037
18.144415	17304	0	16538	3564	0
18.175388	20231	0	23998	4295	0
18.206267	10075	0	20923	0	0
18.237425	15616	0	29703	0	0
18.268267	12334	0	25711	0	0
18.299228	8740	0	11606	0	0
18.330053	8004	0	12105	0	0
18.360958	11359	0	10907	0	0
18.391737	4595	0	5524	0	0
18.422733	0	7219	2624	0	0
18.453502	4090	7998	0	0	0
18.484538	3022	7995	3602	0	0
18.515493	0	4540	0	0	0
18.546492	0	0	0	0	0
18.577463	0	7730	0	0	0
18.608617	2503	3091	0	0	0
18.639558	0	6197	0	0	0
18.670655	0	4460	0	0	0
18.701582	0	5889	0	0	0
18.732623	0	2964	0	0	0
18.763562	0	3982	0	0	0
18.794758	0	3100	0	0	0
18.825805	0	0	0	0	0
18.857005	0	0	0	0	0
18.888178	0	2767	0	0	0
18.919525	0	0	0	0	0
