# Supplementary material for: Polyketide synthase-based controlled synthesis of polycyclopropanated fuel molecules
Source: Nat Commun. 2026 May 27;17:6904. doi: 10.1038/s41467-026-73172-3 (PMC13389473; doi:10.1038/s41467-026-73172-3)
Supplement: Supplementary file 13 — Source Data [file 41467_2026_73172_MOESM13_ESM.zip › Source Data/Supplementary Figure 33.txt]

Time	C18:CP6, RT = 18.37, m/z = 351.23162	C18:CP5, RT = 18.09, m/z = 337.21602	C16:CP6, RT = 18.12, m/z = 325.21610
17.556003	0	0	0
17.587245	0	0	0
17.618592	0	0	0
17.649928	0	0	14821
17.681222	0	0	27238
17.712555	0	0	4644
17.743843	0	0	5294
17.775215	0	0	0
17.806775	0	0	10604
17.838275	0	0	0
17.869908	0	0	1469
17.901553	0	2682	0
17.932973	0	7822	7058
17.964278	0	20227	2270
17.995473	0	38319	6641
18.026418	0	125231	16777
18.057415	0	185797	41556
18.088278	0	221015	90256
18.118988	0	203452	192994
18.149707	0	136256	168702
18.18054	3744	63113	131829
18.211332	8030	32870	56307
18.242313	16013	17467	23895
18.273393	27110	6126	12863
18.304508	27016	7897	8993
18.335678	30715	3454	4491
18.36694	63403	7899	4191
18.398093	40023	3704	4588
18.429273	28395	0	2928
18.460402	23804	2662	0
18.491313	48890	6184	0
18.52217	25455	0	3408
18.553102	12569	0	0
18.583952	7061	0	0
18.614892	0	0	0
18.645898	0	0	0
