# Supplementary material for: Polyketide synthase-based controlled synthesis of polycyclopropanated fuel molecules
Source: Nat Commun. 2026 May 27;17:6904. doi: 10.1038/s41467-026-73172-3 (PMC13389473; doi:10.1038/s41467-026-73172-3)
Supplement: Supplementary file 13 — Source Data [file 41467_2026_73172_MOESM13_ESM.zip › Source Data/Supplementary Figure 28 ratios.txt]

		C24:CP11:0	C24:CP11:0	C24:CP11:0	C24:CP11:0	C24:CP11:0	C24:CP10:1	C24:CP10:1	C24:CP10:1	C24:CP10:1	C24:CP10:1	C22:CP10:0	C22:CP10:0	C22:CP10:0	C22:CP10:0	C22:CP10:0	C22:CP9:1	C22:CP9:1	C22:CP9:1	C22:CP9:1	C22:CP9:1	C22:CP8:2	C22:CP8:2	C22:CP8:2	C22:CP8:2	C22:CP8:2	C22:CP7:3	C22:CP7:3	C22:CP7:3	C22:CP7:3	C22:CP7:3	C20:CP9:0	C20:CP9:0	C20:CP9:0	C20:CP9:0	C20:CP9:0	C20:CP8:1	C20:CP8:1	C20:CP8:1	C20:CP8:1	C20:CP8:1	C20:CP7:2	C20:CP7:2	C20:CP7:2	C20:CP7:2	C20:CP7:2	C20:CP6:3	C20:CP6:3	C20:CP6:3
KY4																																															1.2284114840	0.7055108075	1.3976243880
KY18																																1.7836821900	0.0000000000	0.000000000			3.134034405	1.916170370	1.2350603610
KY5		7.012124884	5.953592769	8.030046528	10.67453907							25.949469700	14.28480542	22.4519543	19.86571708																	39.4598411200	31.8363888100	19.706029540	14.43877615
[truncated: 62 more columns]
