# Supplementary material for: Polyketide synthase-based controlled synthesis of polycyclopropanated fuel molecules
Source: Nat Commun. 2026 May 27;17:6904. doi: 10.1038/s41467-026-73172-3 (PMC13389473; doi:10.1038/s41467-026-73172-3)
Supplement: Supplementary file 13 — Source Data [file 41467_2026_73172_MOESM13_ESM.zip › Source Data/Supplementary Figure 19.txt]

fragmz	relative abundance
67.0543442	0.353567158
73.5318832	0.298971826
73.7808762	0.273385125
81.0698013	1.720896641
83.0854034	0.469599149
91.0544891	0.420010396
93.0700912	0.87059846
95.0858383	1.456109944
107.085487	0.798404481
109.101112	1.681618398
117.070198	0.602103792
117.761787	0.34334541
119.085594	0.800709903
121.101128	1.332979159
123.116806	0.787189977
131.085541	0.751712249
133.064789	0.281856199
133.101196	1.227214909
135.116928	1.196193664
137.132782	0.907738017
143.085587	0.319671782
145.100388	0.712605386
147.117233	1.172174055
149.132813	0.947845148
157.103638	0.420193151
159.116928	1.495686661
161.13266	1.003837896
163.148712	0.813967892
165.090775	0.325844859
171.117264	0.880095813
173.133331	1.554884472
175.148499	1.384492747
176.338745	0.317482925
177.163925	0.615415923
181.101669	0.390695993
183.117889	0.411886038
185.132263	0.622459093
187.148697	1.07124558
189.164413	0.927218894
191.180405	0.334361446
195.118179	0.308209392
197.13266	0.388478915
199.148941	0.880826954
201.164078	0.985720618
203.179825	0.449144222
211.148499	0.506129285
213.164734	1.174145367
215.179413	0.7596441
225.163071	0.43170291
227.179733	1.014335458
229.195877	0.852284698
239.180862	0.370344169
241.195587	0.564154323
243.211243	0.786845204
255.211212	0.326881065
257.155212	0.427392035
257.226379	0.32386197
263.177704	0.347076527
267.21106	0.554334585
271.168213	0.383541502
281.225494	0.321628866
283.243073	0.339576733
285.185791	0.358087861
297.186859	0.490350509
311.199585	0.480878813
325.216217	0.586853694
325.29245	0.398299185
337.219788	0.765232882
351.305206	0.401210935
361.288605	2.266002057
371.272736	0.702578088
389.283173	2.24473357
407.243805	1.770612833
407.295319	100
407.366364	22.91158645
