# Supplementary material for: Polyketide synthase-based controlled synthesis of polycyclopropanated fuel molecules
Source: Nat Commun. 2026 May 27;17:6904. doi: 10.1038/s41467-026-73172-3 (PMC13389473; doi:10.1038/s41467-026-73172-3)
Supplement: Supplementary file 13 — Source Data [file 41467_2026_73172_MOESM13_ESM.zip › Source Data/Supplementary figure 25.txt]

		C24:CP11:0	C24:CP11:0	C24:CP11:0	C24:CP11:0	C22:CP10:0	C22:CP10:0	C22:CP10:0	C22:CP10:0	C22:CP9:1	C22:CP9:1	C22:CP9:1	C22:CP9:1	C22:CP7:3	C22:CP7:3	C22:CP7:3	C22:CP7:3	C20:CP9:0	C20:CP9:0	C20:CP9:0	C20:CP9:0	C20:CP8:1	C20:CP8:1	C20:CP8:1	C20:CP8:1	C20:CP7:2	C20:CP7:2	C20:CP7:2	C20:CP7:2	C20:CP6:3	C20:CP6:3	C20:CP6:3	C20:CP6:3	C20:CP5:4	C20:CP5:4	C20:CP5:4	C20:CP5:4	C18:CP8:0	C18:CP8:0	C18:CP8:0	C18:CP8:0	C18:CP7:1	C18:CP7:1	C18:CP7:1	C18:CP7:1	C18:CP6:2	C18:CP6:2	C18:CP6:2	C18:CP6:2
KY5		7.012124884	5.953592769	8.030046528	10.67453907	25.9494697000	14.28480542	22.4519543	19.86571708									39.4598411200	31.8363888100	19.706029540	14.43877615																	15.173169960	27.953256850	28.828696460	27.42473557
KY16						0.3109470479	0.00000000	0.0000000		0.5330520823	0.4779452417	0.2187336156		0.0000000000	0.0000000000	0.0000		5.3111634960	3.1609766920	1.893985318		1.653612564	1.2216073330	0.5894268739		2.986685504	2.706909231	2.669828959		0.0000000000	0.6924556600	1.232320783		0.000000000	0.000000000	0.000000000		3.765848658	2.420004794	1.477668274		9.420205015	8.461974030	9.459025797		9.325533667	7.861263225	8.465325924
KY20																						0.000000000	16.8855607100															2.395820735	25.989920490			68.011569690	33.492569470
POP3.4														18.0001446400	10.9466163500											14.016712320	10.990590280			47.2347474500	42.5754106300			0.000000000	0.000000000							0.000000000	0.000000000			17.628343240	18.246888210
[truncated: 16 more columns]
