# Supplementary material for: Polyketide synthase-based controlled synthesis of polycyclopropanated fuel molecules
Source: Nat Commun. 2026 May 27;17:6904. doi: 10.1038/s41467-026-73172-3 (PMC13389473; doi:10.1038/s41467-026-73172-3)
Supplement: Supplementary file 13 — Source Data [file 41467_2026_73172_MOESM13_ESM.zip › Source Data/Supplementary Figure 31.txt]

Time			C20:CP6, RT = 18.58, m/z = 377.24682	C20:CP5, RT = 18.27, m/z = 363.23131	C18:CP6, RT = 18.45, m/z = 351.23171	C18:CP5, RT = 18.05, m/z = 337.21585	C16:CP6, RT = 18.11, m/z = 325.21595
17.80197			0	0	0	0	0
17.833388			0	0	0	0	0
17.864627			0	0	0	0	0
17.895993			0	0	0	0	0
17.927318			0	0	0	6543	0
17.958448			0	0	0	14420	0
17.989615			0	0	0	35679	0
18.02066			0	0	0	47588	3854
18.051523			0	0	0	86367	6428
18.082287			0	0	0	66859	12690
18.113113			0	0	0	66453	23588
18.143808			0	5212	0	42204	16698
18.174623			0	11545	0	32746	13759
18.205425			0	21687	0	8598	13601
18.236175			0	26787	0	3356	3196
18.267038			0	29083	0	0	0
18.298082			0	22168	4359	0	0
18.329012			0	27026	7725	0	0
18.36007			0	20755	17393	0	0
18.391113			0	17941	20191	0	2846
18.422107			0	11827	31380	0	0
18.453095			0	12304	39693	0	3010
18.484095			5208	7913	29065	0	0
18.51495			16206	3792	23374	0	0
18.54587			28830	3761	10224	0	0
18.576798			31733	0	6466	0	0
18.607653			19056	0	0	0	0
18.63852			22961	0	0	0	0
18.66945			15096	0	0	0	0
18.700298			4398	0	0	0	0
18.731315			3462	0	0	0	0
18.762322			3598	0	0	0	0
18.793342			0	0	0	0	0
18.824415			0	0	0	0	0
18.85556			0	0	0	0	0
18.886672			0	0	0	0	0
18.91789			0	0	0	0	0
18.949043			0	0	0	0	0
18.980073			0	0	0	0	0
19.011107			0	0	0	0	0
19.042338			0	0	0	0	0
19.073512			0	0	0	0	0
19.104848			0	0	0	0	0
19.136345			0	0	0	0	0
