# Supplementary material for: Polyketide synthase-based controlled synthesis of polycyclopropanated fuel molecules
Source: Nat Commun. 2026 May 27;17:6904. doi: 10.1038/s41467-026-73172-3 (PMC13389473; doi:10.1038/s41467-026-73172-3)
Supplement: Supplementary file 13 — Source Data [file 41467_2026_73172_MOESM13_ESM.zip › Source Data/Figure 3B.txt]

	% protein abundance	% protein abundance	% protein abundance	Transcripts per million	Transcripts per million	Transcripts per million
Pfl1 iPKS	3.360603071	2.521963864		1414.890900	1372.3265000	1958.0233
Pfl2 CP	1.107016391	1.185469205		6368.308300	5029.1470000	5531.1297
Pfl3 KR	0.064416812	0.123748125		1237.047700	1559.8246000	1661.0595
Pfl4 TE	0.106602924	0.111908896		240.044800	224.3054000	358.0987
PPTase	0.034445000	0.046750000		85.708600	85.9890000	136.8152
