# Supplementary material for: Polyketide synthase-based controlled synthesis of polycyclopropanated fuel molecules
Source: Nat Commun. 2026 May 27;17:6904. doi: 10.1038/s41467-026-73172-3 (PMC13389473; doi:10.1038/s41467-026-73172-3)
Supplement: Supplementary file 13 — Source Data [file 41467_2026_73172_MOESM13_ESM.zip › Source Data/Figure 3C.txt]

	M1152	M1152	M1152	M1152	POP3.4	POP3.4	POP3.4	POP3.4	KY2	KY2	KY2	KY2	KY3	KY3	KY3	KY3
Pfl1 iPKS	0.000126465	0.004375917			1.733137198	1.705641347	1.543055060	1.536044396	1.683527308	1.833893699	1.702847594	1.595881478	1.415049125	1.593522755
Pfl2 CP	0.000126465	0.004375917			0.938701252	0.918649346	1.213659058	1.206078501	0.392107393	0.401801214	0.365782585	0.395348699	0.845148877	0.742992789
Pfl3 KR	0.000105387	0.000755596			0.154652128	0.152606715	0.126127046	0.135183434	0.060763729	0.055786895	0.083918729	0.081810475	0.559194879	0.546163215
Pfl4 TE	0.000105387	0.006147271			0.057295651	0.057790209	0.050047859	0.075367660					1.886348544	4.629059581
PPTase	0.000084300	0.000409302			0.047101338	0.045936567	0.036516704	0.040578561					0.264635140	0.250927555
