# Supplementary material for: Polyketide synthase-based controlled synthesis of polycyclopropanated fuel molecules
Source: Nat Commun. 2026 May 27;17:6904. doi: 10.1038/s41467-026-73172-3 (PMC13389473; doi:10.1038/s41467-026-73172-3)
Supplement: Supplementary file 13 — Source Data [file 41467_2026_73172_MOESM13_ESM.zip › Source Data/Supplementary figure 30.txt]

Time	C22:CP7, RT = 19.20, m/z = 417.27844	C20:CP7, RT = 19.01, m/z = 391.26265	C20:CP6, RT = 18.61, m/z = 377.24697	C20:CP5, RT = 18.36, m/z = 363.23153	C18:CP6, RT = 18.52, m/z = 351.23169	C18:CP5, RT = 18.18, m/z = 337.21611	C16:CP6, RT = 18.18, m/z = 325.21609
17.55093	0	0	0	0	0	0	0
17.582375	0	0	0	0	0	0	0
17.613537	0	0	0	0	0	0	0
17.645043	0	0	0	0	0	0	1869
17.676423	0	0	0	0	0	0	0
17.70783	0	0	0	0	0	0	8087
17.739238	0	0	0	0	0	0	0
17.770797	0	0	0	0	0	0	9215
17.802083	0	0	0	0	0	0	4068
17.833597	0	0	0	0	0	0	0
17.865008	0	0	0	0	0	0	1952
17.896555	0	0	0	0	0	0	0
17.928083	0	0	0	0	0	0	0
17.95967	0	0	0	0	0	0	0
17.990845	0	0	0	0	0	2739	3787
18.021982	0	0	0	0	0	11621	0
18.052888	0	0	0	0	0	12363	5568
18.083753	0	0	0	0	0	24642	12475
18.114522	0	0	0	0	0	49272	20547
18.145437	0	0	0	0	0	40118	18713
18.17604	0	0	0	0	0	53548	34138
18.206837	0	0	0	0	0	30751	20446
18.237632	0	0	0	0	6655	15295	7143
18.268478	0	0	0	0	0	6312	3084
18.299417	0	0	0	0	8026	3592	0
18.330507	0	0	0	5067	15789	0	5323
18.361318	0	0	0	7337	27220	3377	0
18.392303	0	0	0	6091	28411	0	2936
18.423243	0	0	0	5239	22151	0	0
18.454367	0	0	0	6283	15097	0	0
18.485335	0	0	2299	6241	33476	0	0
18.51649	0	0	25054	0	37539	0	0
18.54733	0	0	49754	8724	28934	0	0
18.578283	0	0	100710	3052	24613	0	0
18.609165	0	0	116861	0	10532	0	0
18.640138	0	0	115108	0	6746	0	0
18.671062	0	0	87171	0	0	0	0
18.702195	0	0	66342	0	0	0	0
18.73314	0	0	33479	0	0	0	0
18.764242	0	0	16252	0	0	0	0
18.795357	0	0	9618	0	0	0	0
18.826693	0	0	7268	0	0	0	0
18.85796	0	0	5868	0	0	0	0
18.889423	0	0	3747	0	0	0	0
18.920545	0	3387	0	0	0	0	0
18.95184	0	8396	2848	0	0	0	0
18.983085	0	24297	0	0	0	0	0
19.01433	0	31942	2565	0	0	0	0
19.045558	0	26093	0	0	0	0	0
19.077077	2153	10562	0	0	0	0	0
19.10838	7335	7892	0	0	0	0	0
19.139983	14745	4096	0	0	0	0	0
19.171657	20382	1157	0	0	0	0	0
19.203457	21601	1201	0	0	0	0	0
19.23525	15326	0	0	0	0	0	0
19.267617	9250	0	0	0	0	0	0
19.299808	2136	0	0	0	0	0	0
19.332313	2783	0	0	0	0	0	0
19.3649	0	0	0	0	0	0	0
19.39746	1677	0	0	0	0	0	0
19.430142	0	0	0	0	0	0	0
19.463053	0	0	0	0	0	0	0
19.495767	0	0	0	0	0	0	0
19.528495	0	0	0	0	0	0	0
19.56102	0	0	0	0	0	0	0
