# Supplementary material for: Polyketide synthase-based controlled synthesis of polycyclopropanated fuel molecules
Source: Nat Commun. 2026 May 27;17:6904. doi: 10.1038/s41467-026-73172-3 (PMC13389473; doi:10.1038/s41467-026-73172-3)
Supplement: Supplementary file 13 — Source Data [file 41467_2026_73172_MOESM13_ESM.zip › Source Data/Supplementary Figure 18.txt]

fragmz	relative abundance
52.4075851	0.368007026
57.1169014	0.328350838
59.3908539	0.402755278
62.0597954	1.776863463
63.7120819	0.329506404
67.0541992	1.636771699
75.9902878	0.352162287
78.5633087	0.364828937
79.0541916	1.004535309
81.0699844	2.999722173
83.0855408	0.564361898
84.0807724	0.616070045
91.0541382	1.661578691
93.069809	1.760455245
95.0854645	3.515418667
105.069962	1.599703013
107.085587	2.885814813
109.101357	2.575165657
117.070267	1.087190243
119.085991	2.796377641
121.10125	3.262640765
123.116814	0.973580163
131.085739	1.791793363
133.100952	2.815819146
135.116913	2.7908265
143.08522	0.592185692
144.483826	0.421917849
145.101273	2.612760713
147.116776	3.105716251
149.133377	0.845834559
157.101028	1.187978006
159.11676	2.674462847
161.13269	2.995086715
163.147919	0.453992304
165.091431	0.900393451
169.101135	0.536019919
171.116974	1.40711832
173.132706	2.906811517
175.14798	1.906511742
179.107025	0.593476235
185.132889	1.661319924
187.148331	1.514644527
189.163788	0.485687373
193.122391	0.555260693
199.148331	2.312858307
201.125198	0.594502184
201.163406	0.991993069
204.904434	0.385919526
205.121796	1.208165555
207.136154	0.466845935
213.164032	1.210713443
215.179123	0.585235629
217.121094	0.47475696
219.137833	1.307375752
223.147018	0.408716359
227.145081	0.73303934
227.179855	0.899183788
231.138046	0.509069025
241.159958	0.433691439
241.194885	0.570823267
245.153595	2.542500381
255.179611	0.508880717
255.210876	10.17473895
259.170105	0.759417718
265.195221	1.352911612
283.20578	5.263805426
284.266846	2.023016538
301.071564	0.569133387
301.118347	12.3629043
301.2164	100
301.291046	7.213384848
