# Supplementary material for: Polyketide synthase-based controlled synthesis of polycyclopropanated fuel molecules
Source: Nat Commun. 2026 May 27;17:6904. doi: 10.1038/s41467-026-73172-3 (PMC13389473; doi:10.1038/s41467-026-73172-3)
Supplement: Supplementary file 13 — Source Data [file 41467_2026_73172_MOESM13_ESM.zip › Source Data/Supplementary Figure 15.txt]

fragmz	relative abundance
55.0025482	0.29766331
67.0538406	0.407785108
79.053688	0.360109961
81.0698318	1.60664395
88.5359955	0.321639037
93.0695343	0.66120762
95.0852432	1.87675407
103.929192	0.348320602
104.26815	0.327010715
105.069374	0.340926739
107.084465	0.956287702
109.100876	1.521488893
109.108696	0.282761844
117.068932	0.375763407
119.084724	0.943053349
119.294914	0.311018189
121.099922	1.377310544
123.115807	1.257743813
129.06926	0.364301445
131.085739	0.65589957
133.099884	1.280006747
135.115768	1.335189577
137.131485	0.627424899
145.099716	0.633296597
147.115128	1.315983451
149.130768	1.123251215
151.146683	0.432840725
157.100113	0.449851012
159.115082	0.848704435
161.130966	1.195586851
163.146591	0.890583892
169.100647	0.386597937
171.115677	0.901776898
173.131165	0.890538911
175.145645	0.956067134
177.163956	0.474298696
185.130859	0.865108569
187.145721	1.065646973
189.161728	0.784726954
199.145844	0.463229178
201.161926	0.566003718
203.178574	0.705816697
209.130127	0.345908658
211.146042	0.442809408
213.161591	0.682706971
215.177109	0.986233006
217.11879	0.503909742
223.142914	0.347916681
225.161224	0.570605236
233.151291	0.333962846
241.19165	0.713701476
243.208206	0.484098082
245.151245	0.516436171
253.193573	0.548241559
257.151306	0.509381671
259.167114	0.439064736
267.206757	0.495807281
269.223602	0.646655783
271.167816	0.41207326
281.224518	0.460969274
285.182831	0.440817632
285.218567	0.527854182
297.182709	0.579834271
299.198883	0.492194095
311.196686	1.080274895
325.213135	0.856161592
339.225006	0.852550727
351.22702	0.451183606
365.244934	0.896054584
375.299652	1.142176727
385.282349	0.616360333
403.289154	1.570371262
421.30481	100
421.453217	1.097281415
