# Supplementary material for: Polyketide synthase-based controlled synthesis of polycyclopropanated fuel molecules
Source: Nat Commun. 2026 May 27;17:6904. doi: 10.1038/s41467-026-73172-3 (PMC13389473; doi:10.1038/s41467-026-73172-3)
Supplement: Supplementary file 13 — Source Data [file 41467_2026_73172_MOESM13_ESM.zip › Source Data/Supplementary figure 29.txt]

Time	C24:CP11	C22:CP10	C20:CP9	C18:CP8	C16:CP7, RT = 18.65, m/z = 339.23199
14.461347	0	0	0	0	0
14.4901	0	0	0	0	0
14.518708	0	0	0	0	0
14.547252	0	0	0	0	0
14.57578	0	0	0	0	0
14.604397	0	0	0	0	0
14.632912	0	0	0	0	0
14.66146	0	0	0	0	0
14.689905	0	0	0	0	0
14.718183	0	0	0	0	0
14.746448	0	0	0	0	0
14.774818	0	0	0	0	0
14.803128	0	0	0	0	0
14.831673	0	0	0	0	0
14.862577	0	0	0	0	0
14.893433	0	0	0	0	0
14.924437	0	0	0	0	0
14.955533	0	0	0	0	0
14.986567	0	0	0	0	0
15.017633	0	0	0	0	0
15.048733	0	0	0	0	0
15.079652	0	0	0	0	0
15.110595	0	0	0	0	0
15.141667	0	0	0	0	0
15.172632	0	0	0	0	0
15.203695	0	0	0	0	0
15.234707	0	0	0	0	0
15.26562	0	0	0	0	0
15.2966	0	0	0	0	0
15.327607	0	0	0	0	0
15.358517	0	0	0	0	0
15.389533	0	0	0	0	0
15.420558	0	0	0	0	0
15.45142	0	0	0	0	0
15.482333	0	0	0	0	0
15.513325	0	0	0	0	0
15.544255	0	0	0	0	0
15.575217	0	0	0	0	0
15.606202	0	0	0	0	0
15.637122	0	0	0	0	0
15.668035	0	0	0	0	0
15.699003	0	0	0	0	0
15.729895	0	0	0	0	0
15.760917	0	0	0	0	0
15.791893	0	0	0	0	0
15.822785	0	0	0	0	0
15.853715	0	0	0	0	0
15.884692	0	0	0	0	0
15.91565	0	0	0	0	0
15.946632	0	0	0	0	0
15.977615	0	0	0	0	0
16.008498	0	0	0	0	0
16.039377	0	6658	0	0	0
16.070342	0	3748	0	0	0
16.101212	0	0	0	0	0
16.132158	0	0	0	0	0
16.163123	0	0	0	0	0
16.194018	0	0	0	0	0
16.224863	0	0	0	0	0
16.255782	0	0	0	0	0
16.28664	0	0	0	0	0
16.317597	0	0	0	0	0
16.348578	0	2062	0	0	0
16.379525	0	0	0	0	0
16.410457	0	0	0	0	0
16.441483	0	0	0	0	0
16.472433	0	0	0	0	0
16.503478	0	0	0	0	0
16.534503	0	0	0	0	0
16.56543	0	0	0	0	0
16.596348	0	0	0	0	0
16.627398	0	0	0	0	0
16.658392	0	0	0	0	0
16.68944	0	0	0	0	0
16.720487	0	0	0	0	0
16.751443	0	0	0	0	0
16.782402	0	0	0	0	0
16.813473	0	0	0	0	0
16.844427	0	0	0	0	0
16.875438	0	0	0	0	0
16.906555	0	0	0	0	0
16.937523	0	0	0	0	0
16.968498	0	0	0	0	0
16.999598	0	0	0	0	0
17.030583	0	0	0	0	0
17.061683	0	0	0	0	0
17.09274	0	0	0	0	0
17.123747	0	0	0	0	0
17.15473	0	0	0	0	0
17.185833	0	0	0	0	0
17.216843	0	2093	0	0	0
17.247905	0	0	0	0	0
17.279008	0	0	0	0	0
17.310008	0	0	0	0	0
17.340988	0	0	0	0	0
17.372082	0	0	0	0	0
17.403138	0	0	0	0	0
17.43425	0	0	0	0	0
17.465372	0	0	0	0	0
17.496395	0	0	0	0	0
17.527417	0	0	0	0	0
17.558473	0	0	0	0	0
17.58939	0	0	0	0	0
17.620358	0	0	0	0	0
17.65131	0	0	0	0	0
17.68216	0	0	0	0	0
17.713018	0	0	0	0	0
17.74402	0	0	0	0	0
17.774992	0	0	0	0	0
17.80603	0	0	0	0	0
17.83708	0	0	0	0	0
17.868063	0	0	0	0	0
17.899023	0	0	0	0	0
17.930002	0	0	0	0	0
17.960898	0	0	0	0	0
17.991812	0	0	0	0	0
18.022737	0	0	0	0	0
18.05349	0	0	0	0	0
18.084235	0	0	0	0	0
18.115095	0	0	0	0	8296
18.145873	0	0	0	0	0
18.176755	0	0	0	0	0
18.207718	0	0	0	0	0
18.238572	0	0	0	0	0
18.269418	3547	0	0	0	0
18.300352	0	0	0	0	0
18.331208	0	0	0	0	0
18.362205	0	0	0	0	0
18.39322	0	0	0	0	7214
18.424117	0	0	0	0	3321
18.45503	0	0	0	0	5987
18.485932	0	0	0	0	7890
18.516733	0	0	0	0	11928
18.54758	0	0	0	0	10881
18.578387	0	0	0	0	15645
18.609037	0	0	0	0	14855
18.639707	0	3553	0	0	9494
18.670537	0	0	0	0	4269
18.701298	0	0	0	0	11049
18.732127	0	0	0	0	4130
18.762918	0	0	0	0	0
18.793603	0	0	0	0	0
18.824257	0	0	0	0	0
18.854928	0	0	0	0	0
18.885492	0	0	0	0	0
18.916137	7975	0	0	0	0
18.946782	0	0	0	0	0
18.977323	0	0	0	0	0
19.007937	0	0	0	0	0
19.03858	0	0	0	0	0
19.069197	0	0	0	0	0
19.099915	0	0	0	0	0
19.130638	0	0	0	16929	0
19.161288	0	0	0	11310	0
19.191877	0	0	0	25771	0
19.222657	0	0	0	29854	0
19.253367	0	0	0	18464	0
19.284177	0	0	0	15994	0
19.314987	0	0	0	8024	0
19.34567	0	0	0	7127	0
19.376403	0	0	0	8154	0
19.407175	0	0	0	5245	0
19.437872	0	0	0	0	0
19.468642	0	0	0	0	0
19.499498	0	0	0	0	0
19.530198	0	0	0	0	0
19.560925	0	0	0	0	0
19.59175	0	0	0	0	0
19.622552	0	0	0	0	0
19.653413	0	0	0	0	0
19.684257	0	0	0	0	0
19.715012	0	0	0	0	0
19.745735	0	0	0	0	0
19.776587	0	0	4435	0	0
19.80733	0	0	14621	0	0
19.838107	0	0	13217	0	0
19.868913	0	0	13926	0	0
19.89962	0	0	7401	0	0
19.930377	0	0	6261	0	0
19.961238	0	0	7765	0	0
19.992087	0	0	8967	0	0
20.022925	0	0	6566	0	0
20.053832	0	0	6086	0	0
20.084585	0	0	4850	0	0
20.115422	0	0	6047	0	0
20.14639	0	0	0	0	0
20.177218	0	0	0	0	0
20.208157	0	0	0	0	0
20.239138	0	0	0	0	0
20.27002	0	0	4162	0	0
20.300868	0	0	4053	0	0
20.331873	0	0	0	0	0
20.362813	0	6020	0	0	0
20.393798	0	5947	0	0	0
20.424797	0	14949	0	0	0
20.455675	0	11616	0	0	0
20.486593	0	13224	0	0	0
20.517593	0	8697	2513	0	0
20.548522	0	5267	0	0	0
20.579547	0	5496	0	0	0
20.61066	0	4684	0	0	0
20.641682	0	6391	2278	0	0
20.67274	0	5346	0	0	0
20.703813	0	3611	0	0	0
20.734857	0	3609	0	0	0
20.766065	0	2459	0	0	0
20.797193	0	5630	0	0	0
20.828283	0	2508	0	0	0
20.859423	0	3006	0	0	0
20.89064	0	2647	0	0	0
20.921707	0	2227	0	0	0
20.952917	5666	0	0	0	0
20.984208	9545	0	0	0	0
21.015332	3677	1928	0	0	0
21.046552	6857	1701	0	0	0
21.077933	3442	0	0	0	0
21.10918	4329	3731	0	0	0
21.140492	4523	0	0	0	0
21.171823	2171	0	0	0	0
21.20304	0	0	0	0	0
21.23428	0	0	0	0	0
21.265562	0	0	0	0	0
21.29683	0	0	0	0	0
21.328163	2840	0	0	0	0
21.35962	1651	0	0	0	0
21.39088	1856	0	0	0	0
21.422187	0	0	0	0	0
21.453542	0	0	0	0	0
21.484885	0	0	0	0	0
21.516262	0	0	0	0	0
21.547643	0	0	0	0	0
21.578967	0	1531	0	0	0
21.610275	0	0	0	0	0
21.641615	0	0	0	0	0
