# Supplementary material for: Polyketide synthase-based controlled synthesis of polycyclopropanated fuel molecules
Source: Nat Commun. 2026 May 27;17:6904. doi: 10.1038/s41467-026-73172-3 (PMC13389473; doi:10.1038/s41467-026-73172-3)
Supplement: Supplementary file 13 — Source Data [file 41467_2026_73172_MOESM13_ESM.zip › Source Data/Supplementary Figure 14.txt]

DCP-LA (mg/L)	ion abundance (counts)
1	114000.00
10	993000.00
25	2450000.00
50	4860000.00
100	1.04e+007
200	1.99e+007
