# Supplementary material for: Polyketide synthase-based controlled synthesis of polycyclopropanated fuel molecules
Source: Nat Commun. 2026 May 27;17:6904. doi: 10.1038/s41467-026-73172-3 (PMC13389473; doi:10.1038/s41467-026-73172-3)
Supplement: Supplementary file 13 — Source Data [file 41467_2026_73172_MOESM13_ESM.zip › Source Data/Supplementary Figure 16.txt]

fragmz	relative abundance
67.0540619	0.467419824
69.0697327	0.297692746
78.4722366	0.200808993
79.0540237	0.242979367
81.0696564	1.595387811
83.0852966	0.439170885
91.053978	0.260376503
93.0695496	0.751408796
95.08535	1.717731314
97.1010666	0.290632583
105.069618	0.675878183
107.085182	0.767811588
109.10112	1.679861818
117.069611	0.736892815
119.085449	0.885555115
121.100861	1.452196398
123.116646	1.075587581
123.862602	0.193925761
125.058784	0.207619008
129.06842	0.202359034
129.841339	0.2314929
131.085434	0.712407985
133.101028	1.296440291
135.116776	1.642777837
137.132446	0.360322373
143.085999	0.452478666
145.101013	1.005173407
147.116516	1.192059652
149.132111	1.288938696
157.100479	0.421119049
159.116394	0.921222924
161.131912	1.170490435
163.147705	1.01715399
165.090622	0.247190752
169.100967	0.470843611
171.116867	0.679151145
173.131989	1.397210412
175.147858	0.959331133
177.163452	0.422317288
179.106873	0.276828333
183.116013	0.386780789
185.132095	0.813553067
187.148071	0.99644337
189.163513	0.713954246
191.106659	0.405288413
197.132217	0.502097999
199.147491	1.025460119
201.1633	0.752941926
203.179092	0.737912109
211.14679	0.534810666
213.162537	0.67673687
215.17952	0.590412729
217.121414	0.389593391
217.194336	0.334644783
219.137268	0.298589377
225.163574	0.518316772
227.179321	0.695010624
229.195084	0.36438268
231.139023	0.502957906
239.179993	0.667856413
241.195816	0.53732623
245.153793	0.445000887
247.170319	0.314866359
251.180298	0.325223933
253.159668	0.218103729
253.194885	0.303849555
255.211304	0.494116255
257.154785	0.414098008
259.168762	0.470615084
265.193115	0.266014338
267.208588	0.281547462
271.16925	0.746857632
273.183411	0.315833829
279.210541	0.423562936
281.225952	0.314764434
283.169586	0.359164658
285.184235	0.707191028
287.201263	0.321766231
297.181976	0.735508204
299.199432	0.473707289
309.257111	0.415758101
311.199432	0.455697924
319.239716	0.311702115
325.215729	1.373053001
335.273804	2.315093678
345.258728	0.710758714
363.267822	3.235357023
381.278168	100
381.404999	0.625656811
382.284485	0.428111065
