# Supplementary material for: Polyketide synthase-based controlled synthesis of polycyclopropanated fuel molecules
Source: Nat Commun. 2026 May 27;17:6904. doi: 10.1038/s41467-026-73172-3 (PMC13389473; doi:10.1038/s41467-026-73172-3)
Supplement: Supplementary file 13 — Source Data [file 41467_2026_73172_MOESM13_ESM.zip › Source Data/Supplementary Figure 26 14d.txt]

Time	C20:CP7 RT 19.05 m/z = 391.26340	C20:CP6 RT 18.65 m/z = 377.24736	C18:CP7 RT 18.90 m/z = 365.24766	C18:CP6 RT 18.56 m/z = 351.23208	C18:CP5 RT 18.12 m/z = 337.21656	C16:CP7 RT 18.65 m/z = 339.23199	C16:CP6 RT 18.15 m/z = 325.21602	C14:CP6 RT 18.03 m/z = 299.20065	C22:CP9 RT 20.20 m/z = 445.31009	C20CP9 RT 20.02 m/z = 419.29442	C20:CP8 RT 19.50 m/z = 405.27864	C18CP8 RT 19.31 m/z = 379.26297	C22:CP8	C14:CP5	C12:CP5
14.428305	0	0	0	0	0	0	0	0	0	0	0	0	0	0	0
14.456775	0	0	0	0	0	0	0	0	0	0	0	0	0	0	0
14.485417	0	0	0	0	0	0	0	0	0	0	0	0	0	0	0
14.513952	0	0	0	0	0	0	0	0	0	0	0	0	0	0	0
14.542607	0	0	0	0	0	0	0	0	0	0	0	0	0	0	0
14.571153	0	0	0	0	0	0	0	0	0	0	0	0	2478	0	0
14.599957	0	0	0	0	0	0	0	0	0	0	0	0	0	0	0
14.628447	0	0	0	0	0	0	0	0	0	0	0	0	0	0	0
14.657217	0	0	0	0	0	0	0	0	0	0	0	0	0	0	0
14.685872	0	0	0	0	0	0	0	0	0	0	0	0	0	0	0
14.714627	0	0	0	0	0	0	0	0	0	0	0	0	0	0	0
14.743257	0	0	0	0	0	0	0	0	0	0	0	0	0	0	0
14.772043	0	0	0	0	0	0	0	0	0	0	0	0	0	0	0
14.800512	0	0	0	0	0	0	0	0	0	0	0	0	0	0	0
14.829198	0	0	0	0	0	0	0	0	0	0	0	0	0	0	0
14.857817	0	0	0	0	0	0	0	0	0	0	0	0	0	0	10447
14.886643	0	0	0	0	0	0	0	0	0	0	0	0	0	0	67501
14.915387	0	0	0	0	0	0	0	0	0	2188	0	0	0	0	118498
14.944367	0	0	0	0	0	0	0	0	0	0	0	0	0	0	102545
14.973057	0	0	0	0	0	1905	0	0	0	0	0	0	0	0	50067
15.001952	0	0	0	0	0	0	0	0	0	0	0	0	0	0	25845
15.030760	0	0	0	0	0	0	0	0	0	0	0	0	0	0	13875
15.059662	0	0	0	0	0	0	0	0	0	0	0	0	0	0	6388
15.088387	0	0	0	0	0	0	0	0	1819	0	0	0	0	0	7647
15.117380	0	0	1489	0	0	0	0	0	0	0	0	0	0	0	5079
15.146115	0	0	0	0	0	0	0	0	0	0	0	0	0	0	0
15.174888	0	0	0	0	0	0	0	0	0	0	0	0	0	3652	4066
15.203443	0	0	0	0	0	0	0	0	0	0	0	0	0	15893	0
15.232063	0	0	0	0	0	0	0	0	0	0	0	0	0	23707	0
15.260602	0	0	0	0	0	0	0	0	0	0	0	0	0	33696	0
15.289377	0	0	0	2662	0	0	0	0	0	0	0	0	0	44059	3323
15.317863	0	0	0	0	0	0	0	0	0	0	0	0	0	43261	0
15.346555	0	0	0	0	0	0	0	0	0	0	0	0	0	24435	0
15.375165	0	0	0	0	0	0	0	0	0	0	0	0	0	18855	0
15.403977	0	0	0	0	0	0	0	0	0	0	0	0	0	7165	2408
15.432742	0	0	0	0	0	0	0	0	0	0	0	0	0	4614	0
15.461782	0	0	0	0	0	0	0	0	0	0	0	0	0	5879	0
15.490485	0	0	0	0	0	0	0	0	0	0	0	0	0	8813	0
15.519183	0	0	0	0	0	0	0	0	0	0	0	0	0	11777	0
15.547772	0	0	0	0	0	0	0	0	0	0	0	0	0	19173	0
15.576360	0	0	0	0	0	0	0	0	0	0	0	0	0	8724	0
15.604842	0	0	0	0	0	0	2462	3324	0	0	0	0	0	0	0
15.633725	0	0	0	0	0	0	0	42486	0	0	0	0	0	9874	0
15.662373	0	0	0	0	0	0	0	184095	0	0	0	0	0	3735	0
15.691442	0	0	0	1091	0	0	0	297295	0	0	0	0	0	2745	0
15.720697	0	0	0	0	0	0	0	372267	0	0	0	0	0	4910	0
15.750023	0	0	4608	0	1759	0	0	294530	0	0	0	0	0	2165	0
15.779277	0	0	6528	0	4325	0	0	218724	0	0	0	0	0	2473	0
15.808593	0	0	4211	0	9365	0	4225	147820	0	0	0	0	0	3370	0
15.837502	0	0	1810	0	12271	0	16623	125832	0	0	1549	0	0	3050	0
15.866548	0	0	0	0	8364	0	111994	71556	0	0	0	0	0	0	0
15.895383	0	0	0	0	20743	0	431560	58393	0	0	0	0	0	4356	0
15.924155	0	0	0	0	32445	0	1120717	34084	0	0	0	0	0	3473	0
15.952683	0	0	0	0	14813	0	1077656	27652	0	0	0	0	0	3496	0
15.981303	0	0	0	0	4715	0	754509	28648	0	0	0	0	0	0	0
16.009615	0	0	0	0	0	0	285815	14278	0	0	0	0	0	0	0
16.038153	0	0	0	0	0	0	70280	17181	0	0	0	0	0	0	0
16.066802	0	0	0	2229	0	0	44412	15015	0	0	0	0	0	0	0
16.096033	0	0	0	6085	0	0	30945	12843	0	0	0	0	0	0	0
16.125247	0	0	0	17830	0	1696	23637	16835	0	0	0	0	0	0	0
16.154578	0	0	0	108511	0	2065	13783	12423	0	0	0	0	0	0	0
16.183487	0	0	0	310378	0	9206	12051	10165	0	0	1877	0	0	0	0
16.212432	0	0	0	312236	0	9875	11086	11214	0	0	0	0	0	0	0
16.241140	0	0	0	202238	0	10079	9942	10907	0	0	0	0	0	0	0
16.269958	0	0	0	99971	0	14233	8921	10329	0	0	0	0	0	0	0
16.298705	0	0	1849	37687	0	25765	9006	9434	0	0	0	0	0	0	6881
16.327657	0	0	0	32336	0	24019	10731	0	0	0	0	0	0	0	4369
16.356128	0	0	0	30582	0	95026	8036	15086	0	0	0	0	0	0	0
16.384653	0	0	0	17398	0	608191	7342	9551	0	0	0	18271	0	0	0
16.413060	0	5789	0	7557	0	1896408	8665	0	0	0	0	0	0	0	0
16.441480	0	19420	0	0	0	2224421	7935	11087	0	0	0	6671	0	6673	0
16.469847	0	22709	0	0	0	1251054	6302	7862	0	0	0	7616	0	0	4245
16.498433	0	10663	11021	0	0	513511	5003	8544	0	0	0	0	0	3714	0
16.526905	0	6701	14591	1940	0	214908	6994	6844	0	0	0	0	0	0	3909
16.555917	0	2670	65275	0	0	148067	9972	6401	0	0	0	0	0	0	7219
16.585263	0	2033	171636	2333	0	122158	5553	3347	0	0	0	0	0	0	6317
16.614847	0	1715	375371	2301	0	106130	5386	6122	0	0	0	0	0	0	3068
16.644392	0	1626	527404	0	0	85864	4821	5848	0	0	2453	0	0	0	3208
16.673895	0	3450	593148	0	0	76556	6234	4168	0	0	0	0	0	1934	1859
16.702815	0	3160	662572	0	0	66436	3183	3612	0	0	0	0	0	2536	0
16.731828	4000	0	486129	0	0	73445	3260	4847	0	0	0	0	0	5918	0
16.760722	2626	1656	223965	0	0	63156	8247	4998	0	0	0	0	0	6396	0
16.789775	4351	0	52339	0	0	66727	4304	3142	0	0	0	0	0	0	0
16.818833	5585	0	22209	1580	0	41039	6050	5812	0	0	0	0	0	0	0
16.847995	10277	0	13640	0	0	38211	2538	3534	0	0	0	0	0	2954	0
16.876735	14608	0	13069	0	0	37361	4877	3466	0	0	0	0	0	0	0
16.905590	31450	0	13162	0	0	34675	1966	0	0	0	0	4600	0	0	0
16.934353	37086	0	6386	0	0	31903	2017	2743	0	0	0	4815	0	0	0
16.963240	22179	0	7331	0	0	34598	5527	4368	0	0	0	5939	0	0	0
16.992037	11942	0	5738	0	0	31618	2513	3471	0	0	0	3715	0	1865	0
17.021038	11927	0	4108	0	0	23691	4201	3725	0	0	0	3838	0	0	0
17.049687	8031	0	2716	0	0	25534	0	0	0	0	0	7326	0	0	0
17.078538	12467	0	0	0	0	21345	0	0	0	0	2974	35856	0	0	0
17.107198	7256	0	9220	0	0	18767	0	0	0	0	0	313443	0	0	0
17.135953	0	0	7947	0	0	21891	7636	2651	0	0	0	893827	0	0	0
17.164585	0	0	1903	0	0	11317	0	0	0	0	0	805125	0	0	0
17.193522	1628	0	2159	0	0	17814	3297	0	0	0	0	496475	0	0	0
17.222448	1177	0	5071	0	0	18149	1457	1904	0	0	4465	344148	0	0	0
17.251757	1827	0	5981	0	0	19314	3090	2084	0	0	10724	285321	0	0	0
17.281100	1290	0	5611	0	0	16322	1748	4573	0	0	20147	165546	0	0	0
17.310465	1126	0	2215	0	0	17069	3943	2010	0	0	53493	109720	0	0	0
17.339848	1427	0	2802	0	0	18818	1688	1779	0	0	83319	74558	0	0	0
17.369373	0	0	4078	0	0	17786	2270	1496	0	0	91034	53602	0	0	0
17.398647	0	0	4598	1217	0	21639	3193	2370	0	0	120036	36922	0	0	0
17.428112	0	0	2668	1563	0	18051	2309	1525	0	0	184011	31895	0	0	0
17.457495	0	0	4817	0	0	16957	2595	0	0	0	258810	25492	0	0	0
17.486900	0	0	4894	0	1536	16384	2586	0	1055	0	296899	27815	1406	0	0
17.516072	0	0	2240	0	0	13238	3334	2476	0	5392	282684	29427	4358	0	0
17.545187	0	0	4546	0	0	13088	2178	0	0	7133	203071	30065	19237	0	0
17.573898	0	0	0	0	0	8754	3068	2450	0	13862	91303	22654	37345	0	0
17.602687	0	0	0	0	0	10718	0	0	0	20759	71791	20723	65525	0	0
17.631243	0	0	0	0	0	14830	0	0	0	32514	36553	16469	57092	0	0
17.659807	0	0	0	0	0	13077	0	0	0	29472	17188	21239	34272	0	0
17.688245	0	0	0	0	0	13050	0	0	0	7633	5001	20227	15557	0	0
17.716998	0	0	6708	0	0	15882	0	0	0	6418	3626	26499	0	0	0
17.745640	0	0	3834	0	0	8864	0	1310	0	5421	2311	20195	0	0	0
17.774885	0	0	1976	0	0	13043	1087	1279	0	14099	3503	20488	0	0	0
17.804277	0	0	3971	0	0	12110	2228	0	0	85768	3338	22246	0	0	0
17.833770	0	0	2985	0	0	12167	0	2566	1712	666432	4295	17248	1330	0	0
17.863030	0	0	3703	0	0	9146	2781	0	0	2059061	2646	17735	1992	0	0
17.892383	0	0	2713	0	0	6768	1649	0	6521	3494869	3763	14232	0	0	0
17.921295	0	0	3484	0	0	13339	0	0	34606	3690671	3123	12563	0	0	0
17.950260	0	0	6235	0	0	14528	0	0	141724	3799361	0	14049	0	0	0
17.979003	0	0	2217	0	0	13307	0	2999	309237	1106570	0	18235	0	0	0
18.007743	0	0	3689	0	0	10274	0	1569	195548	79544	1647	14687	0	0	0
18.036572	0	0	4626	0	0	15828	2706	0	43309	20160	0	17931	0	0	0
18.065820	0	0	3210	0	0	12116	1200	1566	18123	11384	2985	11624	0	0	0
18.095495	0	0	2612	0	0	12190	0	1190	12288	9519	1908	15646	0	0	0
18.125520	0	0	3848	0	0	12547	1209	0	5162	10298	2467	19100	0	0	0
18.155443	0	0	3519	0	0	12518	1085	1232	4078	7605	2071	16850	0	0	0
18.185462	0	0	3829	0	0	11102	0	1368	1547	10009	2814	11776	0	0	0
18.215392	0	0	2758	0	0	11592	1667	0	911	9893	2522	14840	0	0	0
18.245397	0	0	2120	1001	0	9693	1530	0	0	8577	2023	16658	0	0	0
18.275110	0	0	2669	0	0	10626	1298	0	1000	9840	3139	17983	0	0	0
18.305008	0	0	3219	1036	0	9532	1240	0	0	9083	2406	13210	0	0	0
18.334742	0	0	4372	0	0	9621	0	0	0	9456	3289	18059	0	0	0
18.364672	0	0	2686	0	0	9595	2272	978	0	7059	0	16174	0	0	0
18.394553	0	0	4965	0	0	12275	0	0	0	8113	2104	12316	0	0	0
18.424733	0	0	3347	0	0	10573	0	0	933	9242	731	15628	0	0	0
18.454590	0	0	2767	0	0	6804	1595	0	0	6554	3060	14776	0	0	0
18.484720	0	0	2036	0	0	9374	1049	832	0	6847	2242	13646	0	0	0
18.514657	0	0	2694	0	0	10054	838	0	0	6829	1707	13767	0	0	0
18.544808	0	0	3285	0	0	6539	1874	0	0	8057	1361	15914	0	0	0
18.574868	727	0	4734	0	0	7959	1607	0	0	7059	2840	16391	0	0	0
18.605232	0	0	2349	0	0	9893	780	822	0	6517	1829	13547	0	0	0
18.635352	0	0	1948	0	0	7957	1934	687	0	6920	714	9988	0	0	0
18.665777	0	0	3659	0	0	9461	2103	0	0	6893	2122	15235	0	0	0
18.696068	0	0	3149	0	0	8106	1165	0	0	5564	1884	14347	0	0	0
18.726458	0	0	2813	0	0	9935	591	624	0	5961	2303	13905	0	0	0
18.757258	0	0	2046	0	0	8072	1257	0	0	6094	1902	14429	0	0	0
18.788268	0	0	2328	0	0	9498	978	0	0	6084	1182	11648	0	0	0
18.818965	620	0	1749	0	0	6034	679	0	0	2842	856	15319	0	0	0
18.850050	532	0	2248	811	0	9570	1260	0	0	6836	1177	11549	0	0	0
18.880952	0	0	2212	0	0	7905	1267	0	0	4751	1966	12930	0	0	0
18.911852	0	0	2512	0	0	9230	1544	964	0	4559	1995	13407	0	0	0
18.942727	0	0	2277	0	0	8362	1322	0	0	5724	1829	13555	0	0	0
18.973850	0	0	2353	0	0	6306	967	771	0	6504	761	14787	0	0	0
19.004733	771	0	2930	0	0	8566	0	0	0	7726	1860	11498	0	0	0
19.035798	0	0	2663	0	0	7179	583	0	0	4602	1765	15623	0	0	0
19.066712	0	0	2424	0	0	8519	779	0	0	4950	1358	13450	0	0	0
19.097923	593	0	2274	0	0	7975	865	943	0	3898	1102	10796	0	0	0
19.129078	0	0	2471	0	0	7159	1192	0	0	8480	2062	12030	0	489	0
19.160455	0	0	2278	0	0	6685	726	0	491	5674	1634	15865	0	0	0
19.191745	0	0	2399	541	0	6340	932	0	0	7188	1383	10814	0	0	0
19.223233	0	0	2928	561	0	6614	511	0	0	4369	1323	10092	0	0	0
19.254385	501	0	2410	0	0	7665	0	0	0	5290	1427	11861	0	0	0
19.286215	0	0	2940	0	0	5830	951	473	0	5721	1610	15455	0	0	0
19.317587	0	0	1933	0	0	6654	563	0	0	6514	1322	11280	0	0	0
19.349183	0	0	2310	0	0	5011	972	0	619	4414	1260	16177	0	0	0
19.380302	0	0	3093	0	0	7494	666	0	0	4461	929	12850	0	0	0
19.411547	0	0	1801	0	0	6191	917	0	0	5372	1362	11573	0	438	0
19.442520	569	0	2167	0	0	5210	571	0	0	4835	0	10710	0	0	0
19.473655	0	0	892	466	0	6305	0	0	0	4946	1520	10879	0	0	0
19.504753	0	0	1710	0	0	6870	1328	0	0	4025	1149	8111	0	0	0
19.535645	0	0	3498	0	0	5767	854	0	0	3035	768	9733	0	0	0
19.566312	0	0	2475	0	0	6068	0	0	0	4119	1161	10146	0	0	0
19.597340	0	0	2061	0	0	4870	630	0	0	4924	1722	10053	0	0	0
19.628045	0	0	1334	0	0	4736	0	0	0	4436	1699	13894	0	0	0
19.658740	0	0	2908	0	0	4427	0	0	0	4899	564	9215	0	0	0
19.689457	0	0	1919	0	0	4288	584	0	0	3287	0	9966	0	0	0
19.720400	0	0	1768	0	0	4125	754	0	0	3167	1168	11443	0	0	0
19.750833	0	0	1922	0	0	4990	0	0	0	4443	1144	10819	0	0	0
19.781553	0	0	1199	0	0	5270	625	482	0	4360	1041	10556	0	0	0
19.812300	0	635	1994	0	0	4000	603	0	0	4335	1115	10871	0	0	0
19.843135	643	0	1615	0	0	3834	789	0	610	4223	1272	10217	0	0	0
19.873882	0	0	2657	0	0	4396	1563	0	0	3340	1546	9306	0	0	0
19.904882	0	0	1722	0	0	3325	0	0	0	2930	997	6137	0	0	0
19.935960	0	0	1774	0	0	3559	1076	0	0	5041	1165	10703	0	0	0
19.967100	0	0	1804	0	0	4223	947	0	0	3652	805	8191	0	0	0
19.998008	0	0	2633	0	0	3566	894	0	0	4162	0	8205	0	0	0
20.029363	0	0	1563	0	0	3643	0	0	0	5234	1220	7969	0	0	0
20.060675	0	0	812	0	0	2341	1266	0	0	3881	1458	7658	0	0	0
20.092168	0	0	1020	0	0	4892	0	0	569	3000	562	9054	0	0	0
20.123298	0	0	1055	0	0	3055	0	0	0	2107	882	5510	0	0	0
20.154400	0	0	1481	0	0	2696	0	0	0	3115	1058	7834	0	0	0
20.184943	0	0	778	0	0	3335	0	0	0	2323	1064	7732	0	0	0
20.215107	0	0	1340	0	0	2865	0	0	0	3849	0	7142	0	0	0
20.244863	0	0	1525	0	0	1213	0	0	0	1993	1453	7090	0	0	0
20.274615	0	0	0	0	0	2521	0	0	0	3286	1506	5169	0	0	0
20.303967	0	0	1246	0	0	0	0	0	0	2709	0	5878	0	0	0
20.333670	0	0	2313	0	0	2378	0	0	0	2960	1993	5120	0	0	0
20.363635	0	0	940	0	0	3957	0	0	0	2049	0	6239	0	0	0
20.394245	0	0	1413	0	0	2082	0	0	0	2679	0	4500	0	0	0
20.425078	0	0	1015	0	0	1954	0	0	0	3576	0	5615	0	0	0
20.455988	0	0	932	0	0	2516	0	0	0	2079	0	6382	0	0	0
20.486127	0	0	0	0	0	1733	0	0	0	3492	0	5646	0	0	0
20.515840	0	0	0	0	0	1933	0	0	0	1740	0	5183	0	1444	0
20.544952	0	0	0	0	0	0	0	0	0	2561	0	5653	0	0	0
20.574188	0	0	0	0	0	4055	0	0	0	1287	0	6585	0	0	0
20.603520	0	0	0	0	0	1769	0	0	0	2619	0	5762	0	0	0
20.633407	0	0	1252	0	0	3229	0	0	0	2393	940	4281	0	0	0
20.663160	0	0	0	0	0	2696	0	0	0	1978	753	4196	0	0	0
20.693290	0	0	874	0	0	1635	0	0	0	2151	0	3349	0	0	0
20.723518	0	0	0	0	0	0	0	0	0	2071	0	2935	0	0	0
20.753622	0	0	0	0	0	0	0	0	0	0	0	3810	0	0	0
20.782983	0	0	0	0	0	0	0	0	0	0	0	3031	0	0	0
20.812207	0	0	1697	0	0	0	0	0	0	0	0	3612	0	0	0
20.840908	0	0	0	0	0	0	0	0	0	0	0	1992	0	0	0
20.869897	0	0	0	0	0	0	0	0	0	1974	0	2633	0	0	0
20.901247	0	0	0	0	0	0	0	0	0	2499	0	2715	0	0	0
20.932903	0	0	0	0	0	0	0	0	0	0	1038	2337	0	0	0
20.964863	0	0	0	0	0	0	0	0	0	0	0	3902	0	0	0
20.997062	0	0	0	0	0	1746	0	0	0	1593	0	2053	0	0	0
21.029037	0	0	0	0	0	0	0	0	0	1515	0	1951	0	0	0
21.061535	0	0	0	0	0	1347	0	0	0	1273	867	2547	0	0	0
21.094353	0	0	850	0	0	1163	0	0	0	1250	0	3254	0	0	0
21.128022	0	0	0	0	0	934	0	0	0	811	0	1635	0	0	0
21.161220	0	0	0	0	0	802	0	0	0	1294	0	2429	0	0	0
21.195172	0	0	0	0	0	989	0	0	0	0	0	1712	0	0	0
21.229215	0	0	0	0	0	463	0	0	0	1051	0	1725	0	0	0
21.264512	0	0	0	0	0	537	0	0	0	703	0	2538	0	0	0
21.299395	0	0	756	0	0	643	0	0	0	909	0	2724	0	0	0
21.334130	0	0	0	0	0	726	0	0	0	815	0	1895	0	0	0
21.369137	0	0	0	0	0	538	0	0	0	498	361	1275	0	0	0
21.404403	0	0	356	0	0	962	0	0	0	437	0	600	0	0	0
21.440658	0	0	254	0	0	613	0	0	0	661	0	989	0	0	0
21.478358	0	0	0	0	0	0	0	0	0	475	0	1224	0	0	0
21.514698	0	0	283	0	0	382	0	0	0	589	558	1198	0	0	0
21.550375	0	0	391	0	0	334	0	0	0	928	0	1676	0	0	0
21.586068	0	0	361	0	0	688	0	0	0	485	0	2279	0	0	0
21.622805	0	0	0	0	0	354	0	0	0	431	0	852	0	0	0
21.659612	0	0	0	0	0	536	0	0	0	522	335	1586	0	0	0
21.695153	0	0	290	0	0	592	0	0	0	703	308	995	0	0	0
21.730507	0	0	0	0	0	518	0	0	0	726	0	1584	0	0	0
21.766518	0	0	0	0	0	315	0	0	0	631	234	1796	0	0	0
21.802518	0	0	216	0	0	235	0	0	0	686	0	1276	0	0	0
21.838785	0	0	0	0	0	437	0	0	0	949	0	1271	0	0	0
21.874160	0	0	389	0	0	571	0	0	0	649	0	972	0	0	0
21.910348	0	0	0	0	0	499	0	0	0	626	0	1320	0	0	0
21.945530	0	0	208	0	0	441	0	0	0	561	0	1411	0	0	0
21.981892	0	0	0	0	0	390	0	0	0	543	0	1130	0	0	0
22.018250	0	0	165	0	0	398	0	0	0	401	0	1198	0	0	0
22.054603	0	0	0	0	0	339	0	0	0	736	234	1110	0	0	0
22.091068	0	0	254	0	0	560	218	0	0	471	260	1178	0	0	0
22.127317	192	0	0	0	0	416	0	0	0	216	0	1320	0	0	0
22.163667	0	0	0	0	0	250	0	0	0	235	0	1335	0	0	0
22.200032	0	0	324	0	0	455	0	0	0	485	0	1380	0	0	0
22.236383	0	0	0	0	0	287	0	0	0	623	236	819	0	0	0
22.272832	0	0	212	0	0	0	0	0	0	799	255	620	0	0	0
22.309098	0	0	448	0	0	0	0	0	0	561	0	1128	0	0	0
22.345450	0	0	0	0	0	0	0	0	0	652	192	881	0	0	0
22.381808	0	0	230	0	0	376	0	0	0	437	201	1474	0	0	0
22.418172	0	0	0	0	0	260	0	0	0	585	248	1371	0	0	0
22.454617	0	0	0	0	0	351	0	0	0	383	241	846	0	0	0
22.490882	0	0	249	0	0	300	0	0	0	627	0	1450	0	0	0
22.527237	0	0	228	0	0	326	0	0	0	461	0	1125	0	0	0
22.563587	0	0	0	0	0	242	0	0	0	553	0	1231	0	0	0
22.599948	0	0	0	0	0	292	0	0	0	762	166	941	0	0	0
22.636400	0	0	451	0	0	425	0	0	0	584	0	801	0	0	0
22.672648	0	0	271	0	0	265	0	0	0	697	0	1043	0	0	0
22.709030	0	0	499	0	0	0	0	0	0	705	0	1200	0	0	0
22.745382	0	0	228	0	0	317	0	0	0	340	322	1325	0	0	0
22.781722	0	0	202	0	0	540	0	0	0	550	250	876	0	0	0
22.818175	0	0	0	0	0	0	0	0	0	582	0	804	0	0	0
22.854435	0	0	226	0	0	368	0	0	0	225	248	560	0	0	0
22.890787	0	0	0	0	0	428	0	0	0	260	191	748	0	0	0
22.927165	0	0	230	0	0	318	0	0	0	363	0	730	0	0	0
22.963505	0	0	0	0	0	230	0	0	0	241	197	1091	0	0	0
22.999965	0	0	239	0	0	226	0	0	0	768	0	1076	0	0	0
23.036213	0	0	0	0	0	285	0	0	0	468	0	769	0	0	0
23.072572	0	0	290	0	0	500	0	0	0	299	0	766	0	0	0
23.108930	0	0	257	0	0	303	0	0	0	448	0	492	0	0	0
23.145292	0	0	252	0	0	0	0	0	0	512	349	1206	0	0	0
23.181737	0	0	0	0	0	0	0	0	0	424	334	667	0	0	0
23.218002	0	0	0	0	0	335	0	0	0	493	186	832	0	0	0
23.254345	0	0	0	0	0	0	0	0	0	410	0	532	0	0	0
23.290705	0	0	205	0	0	496	0	0	0	441	0	809	0	0	0
23.327055	0	0	0	0	0	0	0	0	0	489	0	1022	0	0	0
23.363520	0	0	278	0	0	324	0	0	0	668	0	946	0	0	0
23.399767	0	0	0	0	0	0	0	0	0	378	0	782	0	0	0
23.436138	0	0	0	0	0	320	0	0	0	323	0	1001	0	0	0
23.472478	0	0	263	0	0	0	0	0	0	548	0	688	0	0	0
23.508842	0	0	255	0	0	0	0	0	0	286	0	779	0	0	0
23.545285	0	0	0	0	0	316	0	0	0	591	0	1007	0	0	0
23.581562	0	0	0	0	0	0	0	0	0	325	0	1152	0	0	0
23.617923	0	0	334	0	0	221	0	0	0	410	186	902	0	0	0
23.654270	0	0	278	0	0	0	0	0	0	177	0	842	0	0	0
23.690615	0	0	192	0	0	0	0	0	0	436	0	782	0	0	0
23.727082	0	0	0	0	0	459	0	0	0	481	0	685	0	0	0
23.763327	0	0	0	0	0	0	0	0	0	283	0	306	0	0	0
23.799702	0	0	0	0	0	0	0	0	0	714	258	662	0	0	0
23.836047	0	0	0	0	0	0	0	0	0	521	202	479	0	0	0
23.872402	0	0	0	0	0	0	0	0	0	454	0	575	0	0	0
23.908843	0	0	0	0	0	0	0	0	0	537	208	422	0	0	0
23.945112	0	0	0	0	0	192	0	0	0	554	0	500	0	0	0
23.981463	0	0	0	0	0	0	0	0	0	527	0	812	0	0	0
24.017835	0	0	0	0	0	0	182	0	0	253	0	637	0	0	0
24.054183	0	0	0	0	0	0	0	0	0	272	199	791	0	0	0
24.090628	0	0	0	0	0	0	0	0	0	564	0	553	0	0	0
24.126897	0	0	0	0	0	449	0	0	0	276	0	334	0	0	0
24.163247	0	0	0	0	0	0	0	0	0	554	0	529	0	0	0
24.199603	0	0	0	0	0	0	0	0	0	381	0	521	0	0	0
24.235967	0	0	0	0	0	0	0	0	0	445	0	710	0	0	0
24.272422	0	0	0	0	0	0	0	0	0	462	186	946	0	0	0
24.308670	0	0	0	0	0	0	0	0	0	455	0	1045	0	0	0
24.345027	0	0	0	0	0	391	0	0	0	431	0	684	0	0	0
24.381382	0	0	0	0	0	0	0	0	0	461	0	240	0	0	0
24.417733	0	0	0	0	0	0	0	0	0	461	230	1228	0	0	0
24.454205	0	0	0	0	0	0	0	0	0	470	208	527	0	0	0
24.490445	0	0	0	0	0	225	0	0	0	490	216	272	0	0	0
24.526807	0	0	0	0	0	210	0	0	0	384	147	546	0	0	0
24.563157	0	0	0	0	0	247	0	0	0	290	0	696	0	0	0
24.599518	0	0	0	0	0	0	0	0	0	653	0	680	0	0	0
24.635988	0	0	0	0	0	0	0	0	0	800	230	597	0	0	0
24.672238	0	0	0	0	0	0	0	0	0	0	0	671	0	0	0
24.708580	0	0	0	0	0	233	0	0	0	343	247	469	0	0	0
24.744942	0	0	0	0	0	0	0	0	0	250	0	517	0	0	0
24.781293	0	0	0	0	0	238	0	0	0	375	0	493	0	0	0
24.817753	0	0	0	0	0	257	0	0	0	467	0	542	0	0	0
24.854035	0	0	0	0	0	414	0	0	0	318	0	672	0	0	0
24.890387	0	0	0	0	0	0	0	0	0	351	0	673	0	0	0
24.926722	0	0	0	0	0	0	0	0	0	383	0	742	0	0	0
24.963078	0	0	245	0	0	0	0	0	0	424	211	750	0	0	0
24.999532	0	0	0	0	0	0	0	0	0	261	0	727	0	0	0
25.035790	0	0	0	0	0	0	0	0	0	235	0	370	0	0	0
25.072158	0	0	316	0	0	0	0	0	0	520	0	464	0	0	0
25.108510	0	0	0	0	0	178	0	0	0	216	0	682	0	0	0
25.144865	0	0	0	0	0	200	0	0	0	481	0	731	0	0	0
25.181307	0	0	0	0	0	0	0	0	0	405	0	590	0	0	0
25.217563	0	0	0	0	0	223	0	0	0	338	0	611	0	0	0
25.253938	0	0	0	0	0	0	0	0	0	335	0	391	0	0	0
25.290285	0	0	0	0	0	337	0	0	0	454	0	524	0	0	0
25.326638	0	0	0	0	0	196	0	0	0	405	182	697	0	0	0
25.363082	0	0	230	0	0	0	0	0	0	383	203	539	0	0	0
25.399350	0	0	0	0	0	0	0	0	0	466	0	1052	0	0	0
25.435700	0	0	209	0	0	295	0	0	0	792	310	585	0	0	0
25.472073	0	0	0	0	0	0	0	0	0	656	271	692	0	0	0
25.508420	158	0	253	0	0	212	0	0	0	577	0	971	0	0	0
25.544885	0	0	202	0	0	0	0	0	0	332	0	1334	0	0	0
25.581125	0	0	0	0	0	241	0	0	0	598	472	1230	0	0	0
25.616495	0	0	254	0	0	0	0	0	0	610	452	1325	0	0	0
25.651008	0	0	382	0	0	285	0	0	0	760	323	1451	0	0	0
25.687018	0	0	396	0	0	260	0	0	0	1349	236	2493	0	0	0
25.723462	0	0	212	0	0	344	0	0	0	1854	548	2708	0	0	0
25.759730	0	0	469	0	0	657	0	0	0	1460	0	2833	0	0	0
25.795382	0	0	0	0	0	272	0	0	0	1944	422	2503	0	0	0
25.830547	0	0	797	0	0	864	0	0	0	1194	579	3753	0	0	0
25.864528	0	0	795	0	0	846	0	0	0	2299	513	4074	0	0	0
25.897552	0	0	760	0	0	610	0	0	0	1957	362	3778	0	0	0
25.930075	0	0	800	0	0	1129	0	0	0	3527	1127	4873	0	0	0
25.961972	0	0	1207	0	0	483	0	0	0	2756	1022	4100	0	0	0
25.993790	0	0	841	0	0	1403	0	0	0	2684	836	3036	0	0	0
26.024825	0	0	2006	0	0	0	0	0	0	3524	0	5410	0	0	0
26.055790	0	0	838	0	0	1430	555	0	0	3393	1367	3887	0	0	0
26.087120	0	0	2097	0	0	1161	0	0	0	4505	690	4424	0	0	0
26.118178	0	0	1114	0	0	1022	0	0	0	2352	1176	5233	0	0	0
26.149542	0	0	1906	0	0	2135	0	0	0	4097	2226	6033	0	0	0
26.180815	0	0	788	0	0	1405	594	0	0	3822	762	6422	0	0	0
26.212415	0	0	1423	0	0	2074	0	0	0	3640	889	5495	0	0	0
26.244140	0	0	657	0	0	579	0	0	0	3771	1104	6505	0	0	0
26.275720	0	0	1756	0	0	1651	0	0	0	3530	1067	6061	0	0	0
26.307628	0	0	1526	0	0	1596	0	0	0	4392	1409	6191	0	0	0
26.339875	0	0	1443	325	0	769	0	0	0	4074	888	5072	0	0	0
26.372983	0	0	1184	446	0	1999	0	0	0	4018	1078	6509	0	0	0
26.406227	414	0	952	0	0	1622	0	0	0	3249	718	6726	0	0	0
26.439913	0	0	1582	0	0	1397	245	0	298	3082	1315	6693	0	0	0
26.474653	0	0	1113	0	0	1022	0	0	0	3017	1123	5574	0	0	0
26.509578	233	0	1477	0	0	1297	347	0	0	2825	864	5957	0	0	0
26.545943	220	0	1300	0	0	1236	0	0	0	3396	1053	5910	0	0	0
26.582283	197	0	1581	235	0	1126	0	0	0	3616	937	4860	0	0	0
26.618655	0	0	1383	0	0	1617	0	0	0	3291	672	6115	0	0	0
26.655098	0	0	1094	0	0	1445	0	0	0	3370	802	4526	0	0	0
26.691368	243	0	1072	0	0	1529	293	244	0	2861	862	5145	0	0	0
26.727720	0	0	1003	0	0	1154	282	0	0	2287	684	4416	0	0	0
26.764078	0	0	927	0	0	1455	274	0	0	3121	972	4806	0	0	0
26.800422	0	0	1213	0	0	1229	473	0	0	2932	777	5150	0	0	0
26.836883	0	0	937	0	0	1990	339	0	284	3224	1041	5288	0	0	0
26.873130	315	0	933	0	0	1170	275	0	0	2425	711	5196	0	0	0
26.909493	0	0	819	0	0	1041	0	0	0	3025	220	4806	0	0	0
26.945853	406	0	1267	299	0	1255	0	0	287	1907	454	3961	0	0	0
26.982215	0	0	776	0	0	968	470	0	0	2862	766	3763	0	0	0
27.018657	0	0	667	0	0	1254	257	0	0	1776	697	3818	0	0	0
27.054920	0	0	1012	0	0	1307	0	0	0	2860	669	4216	0	0	0
27.091267	0	0	976	0	0	1139	0	0	0	2429	584	3322	0	0	0
27.127628	193	0	558	336	0	1298	0	0	0	2378	426	2892	0	0	0
27.164002	0	0	599	0	0	1184	0	0	240	1859	614	3413	0	0	0
27.200463	0	0	418	216	0	856	0	0	0	1931	569	2991	0	0	0
27.236700	201	0	506	0	0	886	235	0	0	2596	579	3256	0	0	0
27.273052	0	0	583	0	0	1188	236	0	0	1988	430	2771	0	0	0
27.309402	0	0	580	0	0	968	0	0	0	2233	373	3012	0	0	0
27.345763	0	0	589	0	0	1019	0	0	0	1808	311	2411	0	0	0
27.382225	0	0	338	0	0	694	0	0	0	1869	280	2774	0	0	0
27.418493	0	0	566	0	0	1000	0	0	0	1792	586	2230	0	0	0
27.454838	0	0	397	0	0	882	0	0	0	1601	431	2874	0	0	0
27.491188	0	0	768	0	0	764	0	0	0	1839	270	2324	0	0	0
27.527542	0	0	632	0	0	762	0	0	0	1088	605	2664	0	0	0
27.563993	0	0	399	0	0	776	0	0	0	1404	247	2584	0	0	0
27.600267	0	0	474	0	0	794	204	0	0	1078	0	2258	0	0	0
27.636612	0	0	412	0	0	537	0	0	0	1374	422	1515	0	0	0
27.672962	0	0	423	0	0	829	0	0	0	766	685	2770	0	0	0
27.709333	0	0	465	0	0	761	0	0	0	1543	583	1663	0	0	0
27.745767	0	0	411	0	0	406	0	0	0	1187	362	2057	0	0	0
27.782037	0	0	292	0	0	369	0	0	0	1427	355	1219	0	0	0
27.818403	0	0	495	0	0	847	0	0	0	1464	284	1233	0	0	0
27.854748	0	0	254	0	0	721	0	0	0	1088	285	1942	0	202	0
27.891098	0	0	252	0	0	853	0	0	0	912	0	2467	0	0	0
27.927562	0	0	593	0	0	511	0	0	0	1147	0	2038	0	0	0
27.963810	0	0	412	0	0	608	0	0	0	1145	465	2068	0	0	0
28.000188	156	0	407	0	0	615	175	193	0	1549	0	1732	0	0	0
28.036542	0	0	497	0	0	489	0	0	0	1250	331	1503	0	0	0
28.072887	0	0	0	0	0	365	0	0	0	843	0	1435	0	0	0
28.109327	0	0	471	0	0	410	204	0	0	1300	0	1360	0	0	0
28.145595	0	0	237	0	0	619	0	0	0	1046	415	1336	0	0	0
28.181945	0	0	203	0	0	350	0	0	0	621	370	1651	0	0	0
28.218328	0	0	0	0	0	479	0	0	0	690	216	1161	0	0	0
28.254667	0	0	0	0	0	447	0	0	0	1072	284	1412	0	0	0
28.291112	0	0	222	0	0	523	0	0	0	889	0	1314	0	0	0
28.327372	0	0	463	0	0	522	0	0	0	1163	527	1198	0	0	0
28.363732	0	0	253	0	0	575	0	0	0	1150	0	991	0	0	0
28.400090	0	0	0	0	0	436	0	0	0	777	228	1820	0	0	0
28.436445	0	0	350	0	0	408	0	204	0	777	0	1732	0	0	0
28.472897	0	0	221	0	0	368	0	0	0	954	307	1172	0	0	0
28.509157	0	0	217	0	0	432	0	0	0	750	0	1350	0	0	0
28.545505	0	0	250	0	0	453	0	0	0	513	386	760	0	0	0
28.581868	0	0	0	0	0	449	0	0	0	1088	0	1123	0	0	0
28.618227	0	0	353	0	0	0	0	0	0	729	183	1287	0	0	0
28.654685	0	0	327	0	0	456	0	0	0	833	0	1143	0	0	0
28.690938	0	0	206	0	0	367	0	0	0	798	228	1252	0	0	0
28.727308	0	0	0	0	0	231	0	0	0	669	255	1020	0	0	0
28.763645	0	0	0	0	0	0	0	0	0	772	0	1370	0	0	0
28.800003	0	0	261	0	0	367	0	0	0	688	0	891	0	0	0
28.836455	0	0	255	0	0	400	0	0	0	618	0	1336	0	0	0
28.872717	0	0	0	0	0	469	0	0	0	437	0	1095	0	0	0
28.909077	0	0	0	0	0	294	0	0	0	417	0	611	0	0	0
28.945428	0	0	189	0	0	352	0	0	0	414	208	888	0	0	0
28.981780	0	0	295	0	0	210	0	0	0	402	0	714	0	0	0
29.018242	0	0	208	0	0	324	0	0	0	615	0	1109	0	0	0
29.054490	0	0	310	0	0	231	0	0	0	875	0	1170	0	0	0
29.090860	0	0	0	0	0	263	0	0	0	745	0	1028	0	0	0
29.127210	0	0	0	0	0	231	0	0	0	774	256	763	0	0	0
29.163563	0	0	0	0	0	256	0	0	0	621	0	822	0	0	0
29.200023	0	0	207	0	0	0	0	0	0	604	0	596	0	0	0
29.236285	0	0	0	182	0	352	0	0	0	571	185	615	0	0	0
29.272633	0	0	0	0	0	334	0	0	0	385	0	873	0	0	0
29.309008	0	0	316	0	0	0	0	0	0	640	0	890	0	0	0
29.345362	0	0	0	0	0	346	0	0	0	487	0	1352	0	0	0
29.381790	0	0	206	0	0	259	0	0	0	632	0	911	0	0	0
29.418057	0	0	0	0	0	253	0	0	0	721	0	739	0	0	0
29.454410	0	0	0	0	0	435	0	0	0	360	0	1030	0	0	0
29.490760	0	0	224	0	0	284	0	0	261	477	0	916	0	0	0
29.527132	0	0	0	0	0	0	0	0	0	567	200	552	0	0	0
29.563575	0	0	0	0	0	255	0	0	0	383	0	1134	0	0	0
29.599833	0	0	0	0	0	350	0	0	0	445	0	481	0	0	0
29.636193	0	0	0	0	0	552	0	0	0	413	0	797	0	0	0
29.672545	0	0	0	0	0	311	0	0	0	368	487	671	0	0	0
29.708897	0	0	0	0	0	354	0	0	0	777	0	877	0	0	0
29.745368	0	0	200	0	0	0	0	0	0	530	0	592	0	0	0
29.781608	0	0	241	0	0	353	0	0	0	216	0	872	0	0	0
29.817975	0	0	0	0	0	0	0	0	0	573	198	907	0	0	0
29.854328	0	0	0	0	0	0	0	0	0	552	297	693	0	0	0
29.890687	0	0	0	0	0	306	0	0	0	194	850	475	0	0	0
29.927125	0	0	0	0	0	277	0	0	0	478	355	708	0	0	0
29.963402	0	0	0	0	0	0	0	0	0	696	243	556	0	0	0
29.999743	0	0	0	0	0	0	0	0	0	677	277	579	0	0	0
