# Supplementary material for: Polyketide synthase-based controlled synthesis of polycyclopropanated fuel molecules
Source: Nat Commun. 2026 May 27;17:6904. doi: 10.1038/s41467-026-73172-3 (PMC13389473; doi:10.1038/s41467-026-73172-3)
Supplement: Supplementary file 13 — Source Data [file 41467_2026_73172_MOESM13_ESM.zip › Source Data/Supplementary Figure 17.txt]

fragmz	relative abundance
67.054512	0.835686024
79.0541992	0.788572083
81.0699921	2.123267204
83.085228	0.284479082
91.0539551	0.90025525
93.069664	1.275545309
95.085556	2.315770415
97.1011963	0.310950803
104.09481	0.171685198
105.069817	0.971504506
107.085281	1.604857855
109.101074	2.103190976
117.070015	1.112941097
119.085442	2.050734151
119.941513	0.187599899
121.100899	2.525639878
123.116852	0.912273267
125.05883	0.283944408
129.06987	0.520614963
131.085403	1.588747656
133.100922	2.019996306
135.116821	2.000163358
137.132538	0.228662795
139.0755	0.203457923
141.070709	0.280830015
143.085358	0.686233081
145.101425	1.943700735
147.080597	0.238013915
147.116623	2.426711803
149.132401	1.803756728
151.074554	0.341261899
157.101028	0.745272617
159.080963	0.204584029
159.116821	1.934306337
161.132706	1.929039548
163.148239	1.135364625
165.090866	0.512143335
169.101257	0.336801399
171.116669	0.979813618
173.132202	1.844262357
175.147995	1.419000931
177.091217	0.353268799
177.163574	0.557169135
179.106644	0.440322628
183.116486	0.580600146
185.132309	1.220808519
187.147888	1.643312813
189.091293	0.307376656
189.164429	0.414547492
191.106705	0.356230143
193.123123	0.302344738
195.116913	0.265785421
197.132477	0.781659065
199.111649	0.247671309
199.148453	1.059960242
201.1633	1.790946237
203.10791	0.259462164
205.122513	0.550356098
207.139282	0.222424974
211.148315	0.751057592
213.127335	0.219451769
213.163559	1.042791682
215.179871	0.929303989
217.122345	0.453593694
219.137756	0.710322916
223.146912	0.254344986
225.163086	0.598831324
225.188797	0.237164104
227.179977	0.681510723
229.158035	0.270272152
229.195313	0.577480577
231.138153	0.485470131
233.153259	0.366901546
235.146378	0.249189329
239.149933	0.184457016
239.179123	1.161215665
241.166077	0.234838686
241.194778	0.920404463
243.137863	0.185776841
245.155014	0.955103516
247.170364	0.390514794
249.162903	0.344111542
253.161087	0.225273047
253.194656	0.444364945
255.21022	0.511149605
257.153137	0.300816012
259.168701	0.600575442
263.177216	0.240611355
267.174133	0.524057467
267.20932	0.388374281
269.225647	0.287841233
271.169037	0.723456399
273.186493	0.255705192
279.20816	0.196080483
281.189301	0.194709811
281.226501	0.251918509
285.185028	2.246647487
295.200623	0.394962905
295.241943	4.875073605
299.200775	0.334739016
305.228363	1.007018196
323.236389	3.387202924
341.140076	0.55024513
341.247528	100
