# Supplementary material for: Polyketide synthase-based controlled synthesis of polycyclopropanated fuel molecules
Source: Nat Commun. 2026 May 27;17:6904. doi: 10.1038/s41467-026-73172-3 (PMC13389473; doi:10.1038/s41467-026-73172-3)
Supplement: Supplementary file 13 — Source Data [file 41467_2026_73172_MOESM13_ESM.zip › Source Data/Supplementary Figure 27 14d.txt]

	c22cp7	C20:CP7	C20:CP6	C20:CP5	C18:CP7	c18cp6	C18:CP5	C16:CP7	C16:CP6
13.859255	0	0	0	0	0	0	0	0	0
13.889408	0	0	0	0	0	0	0	0	0
13.91988	0	0	0	0	0	0	0	0	0
13.950373	0	0	0	0	0	0	0	0	0
13.980762	0	0	0	0	0	0	0	0	0
14.011325	0	816	0	0	0	0	0	0	0
14.041717	0	0	0	0	0	0	0	0	0
14.072008	0	0	0	0	0	0	0	0	0
14.102592	0	0	0	0	0	0	0	0	0
14.132672	0	0	0	0	0	0	0	0	0
14.162703	0	0	0	0	0	0	0	0	0
14.192838	0	0	0	0	0	0	0	0	0
14.22352	0	0	0	0	0	0	0	0	0
14.254363	0	0	0	0	0	0	0	0	0
14.285482	0	0	0	0	0	0	632	0	568
14.316608	0	0	0	0	0	0	0	0	0
14.34713	0	0	0	0	0	0	0	0	0
14.37711	0	0	0	0	0	0	0	0	0
14.406928	0	0	0	0	0	0	0	0	0
14.436667	0	0	0	801	0	0	0	0	0
14.46686	0	0	0	0	0	0	0	0	0
14.497028	0	0	932	0	0	0	0	0	0
14.52715	0	0	0	0	0	0	1214	0	0
14.557298	0	0	0	0	0	0	0	0	0
14.587583	0	0	0	0	0	0	0	0	0
14.61797	0	0	0	0	0	0	0	0	0
14.648558	763	636	0	0	0	0	0	0	1193
14.678927	1160	0	0	0	0	0	0	0	5523
14.708738	1528	0	0	0	0	0	0	0	5808
14.738468	744	0	0	0	0	0	0	0	1912
14.768548	0	0	0	0	0	0	0	0	0
14.798678	0	0	0	0	0	0	0	0	0
14.828897	0	0	0	0	0	0	0	0	0
14.859275	887	0	0	0	0	0	0	0	0
14.889737	0	0	0	0	0	0	0	0	0
14.920242	0	0	0	0	0	0	0	0	0
14.950852	0	0	0	0	0	0	0	0	0
14.981302	733	0	0	0	0	0	0	0	0
15.011855	2095	0	0	0	0	0	0	1034	0
15.042262	5971	0	0	0	0	0	0	0	0
15.072623	3117	0	0	0	0	0	0	0	0
15.103118	854	0	0	0	0	0	0	0	0
15.13397	0	0	0	0	0	0	0	0	0
15.164908	0	0	0	0	0	0	0	0	0
15.19596	0	0	0	0	0	0	0	0	0
15.227305	715	0	0	0	0	0	0	0	0
15.25851	0	0	0	0	0	0	0	996	0
15.289225	796	0	0	0	0	0	0	0	0
15.319928	0	0	0	0	0	0	0	0	0
15.35045	0	0	0	0	0	0	0	0	0
15.38104	716	0	0	0	0	632	0	0	0
15.411682	0	0	0	0	0	0	0	0	0
15.44275	0	0	0	0	0	0	0	0	0
15.473592	553	0	0	0	0	0	0	0	0
15.504533	0	0	0	0	0	0	0	0	0
15.53521	0	0	0	0	0	0	426	0	0
15.566595	0	0	0	0	0	0	0	0	0
15.598318	0	0	0	0	0	0	0	0	451
15.629743	0	0	0	0	0	0	727	0	0
15.661235	549	0	0	0	0	492	2127	0	0
15.692533	0	0	0	0	773	0	24430	0	588
15.723898	0	0	0	0	0	0	59786	0	488
15.755353	0	0	0	0	0	475	75536	0	855
15.786615	0	5405	0	959	893	0	50631	0	1451
15.817917	0	0	0	0	0	0	95558	0	17037
15.84902	0	0	0	1646	0	0	93892	0	43441
15.879193	0	0	0	0	0	0	30508	0	40064
15.909105	0	0	2021	710	0	877	11475	0	16535
15.939278	0	0	4075	917	0	0	6873	0	2671
15.969762	0	0	0	1046	0	468	3179	0	1265
16.00125	0	0	894	3260	0	0	610	0	1030
16.032933	646	0	1091	12505	0	1084	1846	0	531
16.064198	1056	0	1088	31513	0	7668	472	0	0
16.095577	0	0	0	29599	0	50592	0	881	632
16.127263	560	0	1256	10096	0	148278	0	972	0
16.158448	0	0	0	7999	0	125736	794	2052	0
16.189317	0	0	1024	7526	0	40074	0	2370	0
16.2204	0	0	1056	4990	0	19432	0	3262	0
16.252082	0	0	3042	1994	0	13422	0	3169	561
16.283313	0	0	28637	950	2268	13174	657	2425	0
16.314155	0	0	158441	0	1709	2260	0	2511	0
16.344427	0	0	224772	0	1225	0	0	3263	0
16.374578	0	0	143088	0	1641	1176	0	1759	0
16.405168	0	0	101209	0	2350	0	0	1364	0
16.437093	0	0	92119	0	5485	0	0	0	0
16.469397	0	0	72863	0	7100	0	0	0	0
16.50224	0	429	62165	384	4736	0	0	0	0
16.53425	0	0	22752	0	5923	497	0	0	0
16.56594	0	0	4869	416	5153	0	0	0	0
16.598165	0	968	6152	0	4870	0	0	0	0
16.630423	0	5286	5185	519	3029	0	0	0	0
16.66156	0	18024	3109	0	1191	719	0	0	0
16.692205	0	9836	1004	0	0	0	0	0	0
16.723422	0	8458	0	0	0	0	0	0	0
16.756695	0	8930	366	0	0	0	0	0	0
16.790352	0	10473	0	0	0	474	0	0	0
16.82624	0	11293	343	0	0	316	0	0	0
16.862593	490	3368	244	0	0	349	0	0	206
16.899055	5929	2454	0	0	0	0	0	0	0
16.935302	28983	656	0	0	0	0	0	0	0
16.971675	47427	554	0	0	0	0	0	0	0
17.008023	38697	269	0	0	0	269	0	0	0
17.044377	9065	260	288	0	0	335	0	0	0
17.08082	3866	267	0	213	0	248	354	0	0
17.117098	2633	0	240	230	0	376	0	0	0
17.15344	1697	0	268	0	0	234	0	0	0
17.189808	1151	0	446	0	0	0	307	0	0
17.226152	367	0	0	0	0	0	0	0	0
17.262283	875	311	0	0	0	0	0	0	0
17.298552	328	0	224	0	0	0	209	0	0
17.33474	0	0	0	0	0	0	0	0	0
17.370197	0	285	239	0	0	0	0	0	0
17.405348	0	0	0	0	0	372	0	0	0
17.440302	272	0	0	0	0	0	0	0	0
17.475092	0	0	296	0	229	0	0	215	0
17.510372	0	0	0	0	0	0	0	0	0
17.545495	196	0	279	0	0	0	0	0	0
17.58114	0	0	0	0	0	337	0	0	0
17.615895	0	258	237	0	0	0	0	0	0
17.65014	0	0	0	229	0	0	0	0	0
17.684985	0	423	545	0	0	318	0	230	0
17.719457	0	0	328	0	0	0	0	0	0
17.753753	0	0	0	0	0	385	0	0	0
17.787965	0	0	0	243	0	0	0	0	0
17.822275	0	0	0	0	0	0	0	0	0
17.85616	0	298	207	0	0	0	0	0	0
17.890078	0	0	0	0	0	0	0	0	0
17.924303	285	0	310	0	0	0	0	0	0
17.958455	0	0	0	0	0	409	0	0	0
17.992565	0	0	0	0	0	0	0	0	0
18.02566	0	0	0	0	0	0	0	0	0
18.058087	0	0	0	0	0	0	0	0	0
18.0904	0	0	428	0	0	0	0	0	0
18.122218	0	0	0	0	0	0	0	0	0
18.154273	0	0	0	0	0	0	0	0	0
18.186638	0	0	0	0	0	0	0	0	0
18.218698	0	0	0	0	0	0	0	0	0
18.251542	0	0	0	0	0	0	0	0	0
18.284145	0	0	0	0	0	362	0	0	0
18.316955	0	0	0	0	0	0	0	0	0
18.349777	0	0	0	0	0	494	0	0	0
18.382055	0	0	398	0	0	0	0	0	0
18.414383	0	365	0	0	0	0	0	0	0
