# Supplementary material for: Polyketide synthase-based controlled synthesis of polycyclopropanated fuel molecules
Source: Nat Commun. 2026 May 27;17:6904. doi: 10.1038/s41467-026-73172-3 (PMC13389473; doi:10.1038/s41467-026-73172-3)
Supplement: Supplementary file 13 — Source Data [file 41467_2026_73172_MOESM13_ESM.zip › Source Data/Supplementary Figure 12.txt]

days	POP-FA production (mg/L)	POP-FA production (mg/L)	POP-FA production (mg/L)	Glucose (g/L)	Glucose (g/L)	Glucose (g/L)
0	0	0	0	21.50284828	21.50284828	21.50284828
4	0.229386799	0.214374926	0.174036442	15.66187818	12.03638408	14.46316325
7	0.192108362	0.363108028	0.210643455	8.354865422	8.089479735	6.213068636
10	0.3738032	0.411652499	0.404968776	0	0	0
14	1.36042115	1.666564072	1.368086633	0	0	0
