# Supplementary material for: Polyketide synthase-based controlled synthesis of polycyclopropanated fuel molecules
Source: Nat Commun. 2026 May 27;17:6904. doi: 10.1038/s41467-026-73172-3 (PMC13389473; doi:10.1038/s41467-026-73172-3)
Supplement: Supplementary file 13 — Source Data [file 41467_2026_73172_MOESM13_ESM.zip › Source Data/Supplementary Figure 10.txt]

C24:CP11 predicted	C24:CP11 predicted	C24:CP11 observed	C24:CP11 observed	C22:CP10 predicted	C22:CP10 predicted	C22:CP10 observed	C22:CP10 observed	C20:CP9 predicted	C20:CP9 predicted	C20:CP9 observed	C20:CP9 observed	C18:CP8 predicted	C18:CP8 predicted	C18:CP8 observed	C18:CP8 observed
mass	relative signal intensity	mass	relative signal intensity	mass	relative signal intensity	mass	relative signal intensity	mass	relative signal intensity	mass	relative signal intensity	mass	relative signal intensity	mass	relative signal intensity
499.35706	100	499.35708	100	459.32576	100	459.32587	100	419.29446	100	419.29449	100	379.26316	100	379.26331	100
500.36041	37.86	500.3603	28.21063663	460.32911	34.61	460.32921	12.59803223	420.29781	31.37	420.29809	19.67671989	380.26651	28.12	379.25551	2.350406493
501.36377	6.96	501.36421	5.606497249	461.33247	5.8	461.33362	5.220661628	421.30117	4.75	420.32582	3.75451738	381.26987	3.8	380.0933	2.263251105
502.36712	0.83			462.33582	0.63			422.30452	0.46	421.22475	3.033050792	382.27322	0.33	380.26646	23.78714563
														381.3606	2.162150856
														381.49892	3.223354855
														381.58335	2.460570903
