# Supplementary material for: Polyketide synthase-based controlled synthesis of polycyclopropanated fuel molecules
Source: Nat Commun. 2026 May 27;17:6904. doi: 10.1038/s41467-026-73172-3 (PMC13389473; doi:10.1038/s41467-026-73172-3)
Supplement: Supplementary file 13 — Source Data [file 41467_2026_73172_MOESM13_ESM.zip › Source Data/Supplementary Figure 11.txt]

	KY12	KY12	KY12	KY13	KY13	KY13	KY10	KY10	KY10	KY11	KY11	KY11	KY9	KY9	KY9	KY4	KY4	KY4	KY5	KY5	KY5	KY14	KY14	KY14	KY15	KY15	KY15	KY16	KY16	KY16	KY17	KY17	KY17	KY18	KY18	KY18	KY20	KY20	KY20	KY21	KY21	KY21	KY22	KY22	KY22	KY23	KY23	KY23
iPKS	2.806197240	2.262166420		3.797757310	3.524117260		1.957191000	2.074629570		3.809132480	3.162369610		0.990570000	1.029877500		3.511890400	3.618478190		0.863364080	0.751050410		2.865126610	2.870156420		2.286938980	2.1413860600		1.956066650	1.9735250200		1.965968280	1.8781387200		1.852934440	2.174747330		2.476973770	2.293931650		0.667145610	0.722924880		1.933442370	2.023618640		1.271263230	1.280246630
CP	0.604018550	0.350474040		0.651457600	0.540611490		0.268486450	0.306681440		0.212756410	0.232889890		0.743867520	0.852975660		0.412121100	0.401044090		0.363590560	0.396721830		0.423834900	0.460546000		0.000000000	0.0000000000		0.755710830	0.6797209400		0.823176680	0.5908174900		0.387824420	0.477577610		0.458637140	0.531886170		0.053699330	0.237298030		0.182044850	0.177025830		0.246458870	0.241144250
KR	0.077125650	0.050526380		0.021484300	0.022488550		0.125074660	0.134244540		0.046115010	0.038042790		0.241608150	0.231022390		0.000000000	0.000000000		0.262470950	0.266290320		0.104919310	0.112305070		0.057450950	0.0579303900		0.069737790	0.0740563900		0.102082680	0.1297874700		0.000000000	0.000000000		0.168029510	0.190392190		0.103995460	0.096571640		0.181985950	0.173619050		0.124863980	0.110688750
TE	0.073678870	0.091320830		0.106426530	0.102873720		0.056224050	0.059728020		0.064256260	0.062583300		1.034809020	1.114574830		0.074940540	0.077293660		0.153351970	0.115100330		0.166629980	0.190569760		0.094765290	0.0986318000		0.087970690	0.0895522900		0.123698970	0.1276002500		0.059876790	0.050099020		0.084254310	0.081698910		0.026798510	0.054036140		0.079767120	0.081033620		0.063566870	0.065780130
orf1973	0.069153470	0.058222510		0.073002870	0.075723650		0.045303500	0.046364320		0.058505860	0.061000790		0.178107630	0.183360510		0.052428520	0.054090990		0.059869770	0.087347250		0.106683700	0.107924430		0.020763260	0.0200753700		0.031471670	0.0342579700		0.046337570	0.0473772700		0.058350520	0.059665290		0.094725470	0.098209460		0.067024770	0.072414980		0.085492340	0.086111650		0.058511040	0.064408050
