# Supplementary material for: Polyketide synthase-based controlled synthesis of polycyclopropanated fuel molecules
Source: Nat Commun. 2026 May 27;17:6904. doi: 10.1038/s41467-026-73172-3 (PMC13389473; doi:10.1038/s41467-026-73172-3)
Supplement: Supplementary file 13 — Source Data [file 41467_2026_73172_MOESM13_ESM.zip › Source Data/Supplementary Figure 7.txt]

		%pop3.4 production	%pop3.4 production	%pop3.4 production
1% Glu		94.52084402	105.47915600
1% Glu + 20 mM Mal		78.85879345	17.72659686
1% Glu + 50 mM Mal		15.77285238	64.63423685	13.34758176
4% Glu		134.06511140	42.41105258
1% Glu + 0.04 uM PQQ		21.60186661		29.29302247
1% Glu + 0.4 uM PQQ		34.55646634		53.23427468
