# Supplementary material for: Polyketide synthase-based controlled synthesis of polycyclopropanated fuel molecules
Source: Nat Commun. 2026 May 27;17:6904. doi: 10.1038/s41467-026-73172-3 (PMC13389473; doi:10.1038/s41467-026-73172-3)
Supplement: Supplementary file 13 — Source Data [file 41467_2026_73172_MOESM13_ESM.zip › Source Data/Supplementary figure 6.txt]

	Pfl1	Pfl1	Pfl1	Pfl2	Pfl2	Pfl2	Pfl3	Pfl3	Pfl3
1	0.074389374			0.048278444			0.002258313
2	0.099062781			0.163764303			0.019932492
3	0.210654688			0.214318248			0.027992473
4	0.047986599	0.007646727	0.043326304	0.017154893	0.000456071	0.021275748	0.003243044	0.000342053	0.005633685
5	0.09359958	0.079823384	0.113347898	0.067500968	0.06728705	0.083596846	0.010113848	0.011908309	0.006482403
6	0.06860526	0.288409186	0.220578873	0.148520877	0.097568618	0.307234859	0.019140246	0.013873532	0.010454803
7	0.06479946	0.055522713	0.063296303	0.052883149	0.002076243	0.045421278	0.013373295	0.013701594	0.005753736
8	0.064306251	0.004468119	0.052949107	0.104152624	0.002986196	0.061012048	0.008068686	0.003722264	0.020325778
9	0.146336807	0.007697173	0.178301223	0.183013627	0.012700613	0.233091703	0.00001	0.009167014	0.018775334
10	0.068401681	0.045473346	0.047446292	0.043847655	0.027553818	0.031067104	0.013714659	0.008124912	0.024289467
11	0.115084274	0.055450888	0.06485444	0.161351263	0.10573435	0.115972807	0.007279932	0.013992846	0.019231399
12	0.173158024	0.112754384	0.104104396	0.46715278	0.551317681	0.121824294	0.008489119	0.010279565	0.02108007
13	0.060747023	0.06866574	0.047972273	0.076418861	0.079584502	0.012883359	0.012029178	0.001557182	0.012491071
14	0.119610407	0.156280747	0.12714696	0.18546001	0.115709095	0.100021402	0.01004659	0.000314936	0.012638573
15	0.361217516	0.138200882	0.236523246	0.166564933	0.136991162	0.649263656	0.021144076	0.000400009	0.005470644
