# Supplementary material for: Polyketide synthase-based controlled synthesis of polycyclopropanated fuel molecules
Source: Nat Commun. 2026 May 27;17:6904. doi: 10.1038/s41467-026-73172-3 (PMC13389473; doi:10.1038/s41467-026-73172-3)
Supplement: Supplementary file 13 — Source Data [file 41467_2026_73172_MOESM13_ESM.zip › Source Data/Supplementary figure 23 total.txt]

		C22:CP7:3	C22:CP7:3	C22:CP7:3	C22:CP7:3	C20:CP7:2	C20:CP7:2	C20:CP7:2	C20:CP7:2	C20:CP6:3	C20:CP6:3	C20:CP6:3	C20:CP6:3	C20:CP5:4	C20:CP5:4	C20:CP5:4	C20:CP5:4	C18:CP7:1	C18:CP7:1	C18:CP7:1	C18:CP7:1	C18:CP6:2	C18:CP6:2	C18:CP6:2	C18:CP6:2	C18:CP5:3	C18:CP5:3	C18:CP5:3	C18:CP5:3	C16:CP7:0	C16:CP7:0	C16:CP7:0	C16:CP7:0	C16:CP6:1	C16:CP6:1	C16:CP6:1	C16:CP6:1	C14:CP6:0	C14:CP6:0	C14:CP6:0	C14:CP6:0	C22:CP10:0	C22:CP10:0	C22:CP10:0	C22:CP10:0	C22:CP9:1	C22:CP9:1	C22:CP9:1	C22:CP9:1
M1152										0.4102122568
POP3.4		18.0001446400	10.9466163500			14.016712320	10.990590280			47.2347474500	42.5754106300			0.000000000	0.000000000			0.000000000	0.000000000			17.6283432400	18.246888210			5.6325146920	6.8706487700			0.0000000000	0.000000000			3.621045352	4.2363380620
KY17		4.8445613930		3.466597399		3.185705134		3.581641696		5.6383345190		44.4714933300						2.598980931		1.846306057		0.4819844243		6.474489685		0.2499958277		3.7324779330						1.234505244		2.015491867
KY5																														0.9954472687	1.343370254	3.373394573	3.3713747500									2.0822658300	0.9608364119	3.6095084	2.426953675
[truncated: 24 more columns]
