# Supplementary material for: Polyketide synthase-based controlled synthesis of polycyclopropanated fuel molecules
Source: Nat Commun. 2026 May 27;17:6904. doi: 10.1038/s41467-026-73172-3 (PMC13389473; doi:10.1038/s41467-026-73172-3)
Supplement: Supplementary file 13 — Source Data [file 41467_2026_73172_MOESM13_ESM.zip › Source Data/Supplementary figure 23 ratio.txt]

		C24:CP11:0	C24:CP11:0	C24:CP11:0	C24:CP11:0	C22:CP10:0	C22:CP10:0	C22:CP10:0	C22:CP10:0	C22:CP7	C22:CP7	C22:CP7	C22:CP7	C20:CP9:0	C20:CP9:0	C20:CP9:0	C20:CP9:0	C20:CP7	C20:CP7	C20:CP7	C20:CP7	C20:CP6	C20:CP6	C20:CP6	C20:CP6	C20:CP5	C20:CP5	C20:CP5	C20:CP5	C18:CP8:0	C18:CP8:0	C18:CP8:0	C18:CP8:0	C18:CP7	C18:CP7	C18:CP7	C18:CP7	C18:CP6	C18:CP6	C18:CP6	C18:CP6	C18:CP5	C18:CP5	C18:CP5	C18:CP5	C16:CP7:0	C16:CP7:0	C16:CP7:0	C16:CP7:0
LLLL		7.012124884	5.953592769	8.030046528	10.67453907	25.949469700	14.28480542	22.4519543	19.86571708					39.4598411200	31.8363888100	19.706029540	14.43877615													15.173169960	27.953256850	28.828696460	27.42473557													12.405394340	19.971956150	20.98327318	27.59623212
PPPL										26.5687367900		5.285373971						17.471171140		5.4607771290		30.921979020		67.803799000										14.2534348700		2.814984508		2.643318201		9.871379716		1.371037088		5.690750739
POP3.4										18.0001446400	10.9466163500							14.016712320	10.9905902800			47.234747450	42.5754106300			0.000000000	0.000000000							0.0000000000	0.000000000			17.628343240	18.246888210			5.632514692	6.870648770			0.000000000	0.000000000
[truncated: 24 more columns]
